# Supplementary material for: Impacts of anxiety and socioeconomic factors on mental health in the early phases of the COVID-19 pandemic in the general population in Japan: A web-based survey
Source: PLoS One. 2021 Mar 17;16(3):e0247705. doi: 10.1371/journal.pone.0247705 (PMC7968643; doi:10.1371/journal.pone.0247705)
Supplement: S1 Data — (XLSX) [file pone.0247705.s002.xlsx]

## Sheet: 201102.PlasOneData_Corona.Spss.
F_Sex	F_Age_5C	F_Married	F_Job_4C	F_Educational Background	F_Hincome3C	F_Medical history	F_K6_2C	F_15_1	F_15_2	F_15_3	F_15_4	F_15_5	F_15_6	F_15_7	F_15_8	F_15_9	F_15_10	F_15_11	F_Rest	F_Food intake	F_Excercise	F_25_Drink	F_26_Smoking
1	1	2	1	0	#NULL!	0	0	1	0	0	0	1	1	0	0	0	1	0	1	1	1	3	0
1	1	1	1	0	0	0	1	1	1	1	1	1	1	1	0	1	1	0	0	0	1	1	0
1	1	1	1	0	1	0	0	0	1	1	0	0	1	1	1	1	0	0	0	0	0	0	0
1	1	1	2	0	0	0	0	0	1	1	1	1	1	1	1	0	0	0	0	0	1	1	0
1	1	1	4	0	0	0	1	0	1	1	1	1	1	1	1	1	1	0	0	0	0	1	0
1	1	1	4	0	1	0	1	1	1	1	1	1	1	1	1	1	1	1	1	1	1	0	0
1	1	1	1	2	0	0	1	1	0	0	0	1	1	0	0	0	1	0	1	1	1	0	2
1	1	1	1	0	0	0	1	1	1	1	1	1	1	1	1	1	1	1	0	0	0	1	0
1	1	1	1	1	1	0	1	0	1	1	0	1	1	1	0	1	1	0	0	1	0	1	0
1	1	1	1	0	1	1	1	1	1	1	0	0	1	1	1	1	1	1	0	0	0	1	0
1	1	1	1	0	1	0	1	1	1	1	1	1	1	1	1	1	1	1	1	1	1	0	2
1	1	1	4	2	1	0	0	0	1	1	0	0	1	0	1	1	1	0	1	0	0	1	0
1	1	1	1	2	0	0	0	1	1	1	1	1	1	1	1	1	1	0	0	0	0	2	2
1	1	1	4	2	0	0	0	1	1	0	1	1	0	0	1	0	0	1	1	0	1	0	0
1	1	1	1	1	1	0	1	1	1	1	0	1	1	1	1	1	1	1	1	0	0	0	0
1	1	1	1	0	1	0	1	1	1	1	1	1	0	1	0	0	1	0	1	1	1	0	0
1	1	1	2	2	#NULL!	0	1	1	1	1	1	1	1	1	0	0	1	0	1	1	1	0	0
1	1	1	1	0	0	0	0	0	1	1	1	1	1	1	1	0	0	0	0	0	1	1	2
1	1	1	2	1	#NULL!	0	1	1	1	1	1	1	1	1	1	0	0	0	1	1	1	0	0
1	1	1	2	0	#NULL!	0	0	0	1	1	0	0	0	1	0	0	0	0	0	0	0	1	0
1	1	1	2	0	1	0	1	1	0	0	0	0	1	0	1	0	1	0	0	1	1	1	0
1	1	1	2	2	#NULL!	1	1	1	1	1	1	1	1	1	1	1	1	1	0	0	0	0	0
1	1	1	1	2	1	0	1	1	1	1	1	1	1	1	0	0	1	0	1	1	1	0	0
1	1	1	2	0	2	0	0	0	1	1	1	1	0	1	0	1	0	0	0	0	1	1	0
1	1	1	4	0	2	0	1	1	1	1	1	1	1	1	0	1	1	0	0	0	1	0	0
1	1	1	3	0	1	0	1	1	1	0	0	0	1	0	1	0	1	0	0	0	1	1	2
1	1	1	4	0	#NULL!	0	1	1	1	1	1	1	0	0	0	0	0	0	1	1	1	0	0
1	1	1	1	0	1	0	1	1	1	1	1	1	1	1	0	0	1	1	0	0	1	1	0
1	1	1	1	0	1	0	1	0	0	0	0	0	0	0	0	0	0	0	0	0	0	1	0
1	1	1	4	0	0	0	0	1	1	1	1	1	1	1	0	1	1	1	0	0	1	0	0
1	1	1	1	0	0	0	0	1	1	1	0	1	1	1	0	0	0	0	1	1	1	0	2
1	1	1	1	0	0	0	0	1	1	1	1	1	1	0	0	0	1	0	1	0	1	2	0
1	1	1	4	0	0	0	0	1	1	1	1	0	0	1	0	1	0	0	0	0	1	1	0
1	1	1	1	0	1	0	1	1	1	1	1	1	1	1	1	1	1	1	1	1	1	3	0
1	1	1	4	2	0	0	1	0	0	0	0	0	0	0	0	0	0	0	1	0	1	0	0
1	1	1	4	0	0	0	1	1	1	1	1	1	0	0	1	1	1	1	0	0	0	0	0
1	1	1	4	2	1	0	1	0	0	0	0	1	0	0	1	0	1	0	1	1	1	1	0
1	1	1	2	0	1	0	1	0	1	1	1	1	1	0	0	0	1	0	1	1	1	0	0
1	1	1	1	0	#NULL!	1	1	1	0	0	0	0	1	1	1	0	0	0	0	0	1	1	0
1	1	2	1	0	1	0	0	1	1	1	1	1	0	0	0	1	1	0	0	0	1	2	1
1	1	1	4	0	2	0	0	0	0	0	0	0	0	0	1	0	0	0	1	1	1	0	0
1	1	1	2	1	2	0	0	1	1	0	0	0	0	1	0	0	0	0	0	0	1	0	0
1	1	1	1	0	#NULL!	0	1	0	0	0	0	0	0	0	0	0	0	0	1	0	1	1	0
1	1	1	1	0	1	0	1	0	0	0	0	0	0	0	0	0	1	1	1	0	1	1	0
1	1	2	1	0	0	0	0	0	1	1	0	1	0	1	0	0	1	0	1	1	1	0	0
1	1	1	1	0	0	0	1	0	0	0	0	0	0	0	0	0	0	0	1	1	1	0	0
1	1	1	1	2	2	0	1	0	0	1	1	1	0	1	0	1	1	0	1	1	1	1	2
1	1	1	4	0	1	0	1	1	1	0	0	0	1	0	1	1	1	1	0	1	0	1	0
1	1	1	1	1	#NULL!	0	0	1	1	1	1	1	0	1	0	0	1	1	0	0	1	0	0
1	1	1	1	0	1	0	1	0	1	0	0	0	0	0	1	1	0	0	0	0	1	0	0
1	1	1	2	2	1	0	0	1	1	1	1	1	0	1	1	0	0	0	0	0	0	0	0
1	1	1	1	0	#NULL!	0	1	0	0	1	0	0	0	0	1	1	0	1	1	1	1	0	0
1	1	1	4	0	#NULL!	0	1	0	1	1	0	0	0	0	0	0	1	0	0	0	1	1	0
1	1	1	2	1	0	0	1	0	1	1	0	1	1	1	1	1	1	0	0	0	1	2	0
1	1	1	4	1	1	0	0	1	1	1	0	1	1	0	0	0	1	1	1	0	0	1	0
1	1	1	1	0	#NULL!	0	1	1	1	1	0	0	1	1	1	1	1	1	0	1	1	2	2
1	1	1	4	2	#NULL!	0	0	0	0	0	0	0	0	0	0	0	0	0	1	1	1	0	0
1	1	1	1	0	1	0	1	1	0	1	1	1	1	1	0	1	0	0	0	0	0	1	0
1	1	2	1	0	#NULL!	0	1	0	0	0	0	0	0	0	1	0	0	0	1	1	0	1	2
1	1	1	1	0	0	0	1	0	0	0	0	0	0	0	0	0	0	0	0	0	0	1	0
1	1	1	1	2	1	0	0	0	0	0	0	0	0	0	0	0	0	0	1	1	1	0	0
1	1	1	2	0	1	0	1	1	1	1	1	1	1	1	1	1	1	0	1	1	1	0	0
1	1	1	2	2	#NULL!	0	1	1	1	1	1	1	1	1	1	1	1	1	1	1	0	1	1
1	1	1	1	1	#NULL!	0	0	0	1	1	0	1	1	1	1	1	1	0	0	0	1	0	0
1	1	1	1	2	#NULL!	0	1	1	1	1	1	1	1	0	0	0	1	0	1	0	1	0	2
1	1	1	1	2	#NULL!	0	0	0	1	1	0	0	1	0	0	0	0	0	1	0	1	1	0
1	1	1	1	0	1	0	1	1	1	1	1	1	1	0	0	1	1	1	0	0	0	1	2
1	1	1	1	2	1	0	1	1	1	1	1	1	1	1	0	0	1	0	0	0	0	1	0
1	1	1	2	0	0	0	0	0	0	0	0	1	1	0	0	1	1	0	0	0	1	0	0
1	1	1	1	0	0	1	0	0	1	1	1	1	1	1	1	1	1	0	0	0	0	1	2
1	1	1	4	1	2	0	1	0	1	1	1	1	1	1	0	0	1	0	1	1	0	0	0
1	1	1	2	2	0	0	0	1	1	1	1	1	1	1	1	1	1	0	0	0	0	1	0
1	1	1	1	0	2	0	1	1	1	1	1	1	1	1	0	0	1	0	0	1	1	1	0
1	1	1	1	0	0	0	1	1	1	1	1	1	1	1	1	1	1	1	0	0	1	1	0
1	1	1	1	0	0	0	1	0	0	1	0	0	0	1	0	1	0	1	0	1	1	3	0
1	1	2	1	0	1	0	0	1	1	1	0	0	0	0	0	0	1	0	0	0	1	0	0
1	1	1	1	0	0	1	1	1	0	0	0	1	0	1	1	0	1	1	0	1	0	1	0
1	1	1	2	0	#NULL!	0	1	1	1	1	1	1	1	1	1	1	1	0	0	0	1	2	0
1	1	1	1	2	0	0	1	1	1	1	0	1	1	0	0	0	1	0	1	1	0	1	2
1	1	1	1	0	0	0	0	0	1	1	1	1	1	1	1	0	1	1	0	0	0	2	2
1	1	1	1	0	0	0	0	0	0	0	0	0	0	0	1	0	0	0	1	1	1	2	0
1	1	2	1	0	0	0	0	0	1	1	1	1	0	0	0	0	0	0	0	0	1	0	0
1	1	1	4	0	0	0	0	0	1	1	1	1	0	1	0	0	0	1	0	1	1	0	0
1	1	1	1	0	1	0	0	1	1	1	1	1	1	1	1	0	1	0	0	0	0	0	0
1	1	1	2	0	0	0	0	0	1	1	0	0	0	0	0	0	0	0	0	0	1	1	0
1	1	1	1	2	1	1	1	1	1	1	1	1	1	1	1	1	1	1	1	0	1	1	0
1	1	1	1	2	1	0	1	1	1	1	1	1	1	1	1	1	1	1	0	0	0	0	2
1	1	1	1	0	0	1	0	1	1	1	1	1	1	1	0	0	1	1	0	0	0	2	2
1	1	1	1	0	0	1	1	1	1	1	1	1	1	1	1	0	1	1	0	0	0	2	2
1	1	1	3	0	#NULL!	0	0	0	0	0	0	0	0	0	0	0	0	0	1	1	1	0	0
1	1	1	1	2	#NULL!	0	0	0	0	0	0	1	0	0	0	0	0	0	0	0	1	0	1
1	1	1	1	0	0	0	1	1	1	1	0	0	1	0	0	0	0	0	0	0	0	1	0
1	1	1	1	0	0	0	0	0	0	1	1	0	1	1	1	1	1	0	0	0	1	1	0
1	1	1	2	0	1	1	0	1	1	1	1	1	1	0	0	0	1	1	1	1	1	2	2
1	1	1	1	2	1	0	1	0	1	1	1	1	1	1	1	1	1	1	0	0	0	0	2
1	1	1	1	2	0	0	1	1	1	1	1	1	1	1	1	1	1	1	0	0	0	1	2
1	1	1	1	1	1	0	1	1	1	1	1	1	1	1	1	1	1	0	0	0	1	1	0
1	1	1	1	0	1	1	0	0	1	1	1	1	0	1	0	0	0	0	0	0	1	3	0
1	1	1	1	0	1	0	0	0	1	1	0	1	0	1	0	0	1	0	1	1	1	2	0
1	1	1	4	0	#NULL!	0	1	1	1	0	0	0	0	0	0	0	0	0	0	0	1	1	0
1	1	1	4	0	1	0	1	1	0	0	0	0	0	0	0	0	0	0	1	1	1	1	0
1	1	1	4	2	#NULL!	1	1	1	1	1	1	1	1	1	1	0	1	0	0	1	1	1	1
1	1	1	1	0	1	0	0	0	0	0	0	0	1	1	0	0	0	0	1	1	1	0	0
1	1	1	1	0	1	0	1	1	1	1	0	1	1	1	1	0	1	1	1	1	0	0	0
1	1	1	1	0	2	0	0	1	1	1	1	1	1	1	1	0	1	0	0	0	1	0	2
1	1	1	4	2	#NULL!	1	1	1	1	1	1	1	1	1	1	1	1	1	0	0	0	0	0
1	1	1	2	0	#NULL!	0	0	1	1	1	1	1	1	1	0	1	1	0	1	1	1	1	2
1	1	1	2	0	#NULL!	0	1	1	1	1	1	1	1	1	1	1	1	1	0	0	0	2	1
1	1	2	1	0	1	0	1	1	1	1	0	1	1	1	1	1	1	1	0	0	0	0	2
1	1	1	2	0	#NULL!	0	1	0	0	1	0	0	1	1	1	0	1	0	0	0	0	0	0
1	1	2	1	2	1	0	1	1	0	0	0	0	0	0	1	0	1	1	0	0	0	1	1
1	1	1	1	0	1	0	0	0	0	0	0	0	0	0	0	0	0	0	0	1	1	1	0
1	1	1	4	0	#NULL!	0	0	0	0	0	0	0	1	0	0	1	1	0	0	0	1	0	0
1	1	1	1	0	1	0	1	1	1	1	1	1	1	1	1	0	0	1	1	1	1	1	0
1	1	1	2	2	0	1	1	1	1	1	0	1	1	1	0	0	1	0	0	0	0	1	0
1	1	1	1	0	1	0	1	1	1	1	0	0	1	1	0	1	1	1	1	1	0	1	0
1	1	2	1	0	1	0	0	0	0	0	0	0	0	0	0	0	0	0	1	1	1	0	2
1	1	1	1	0	2	0	1	1	1	1	1	1	1	0	1	1	1	1	0	0	0	2	0
1	1	1	4	2	2	0	1	1	1	1	1	1	1	1	1	1	1	1	0	0	0	1	2
1	1	1	4	1	1	1	1	1	1	1	1	1	1	1	1	1	1	1	0	0	0	1	0
1	1	2	1	0	0	0	1	1	1	1	1	1	1	1	1	1	1	1	0	0	0	1	0
1	1	1	1	0	1	0	1	0	1	1	0	0	0	0	0	0	0	0	0	0	0	0	0
1	1	1	1	0	#NULL!	0	1	1	1	1	1	1	1	1	1	0	0	0	1	1	1	3	1
1	1	2	1	1	0	0	0	0	0	0	0	0	0	0	0	0	0	0	1	1	1	3	1
1	1	1	2	2	0	0	0	0	0	0	0	0	0	0	0	0	0	0	0	0	1	1	0
1	1	1	1	1	1	0	0	1	1	1	1	1	1	1	1	1	1	1	0	0	0	2	0
1	1	2	2	2	#NULL!	0	0	0	1	1	0	1	0	1	1	0	0	0	1	1	1	1	0
1	1	1	2	2	1	0	0	1	1	1	0	0	1	0	1	0	1	0	0	0	1	0	0
1	1	2	2	0	1	0	0	1	1	1	1	0	1	1	0	0	1	0	0	0	0	2	0
1	1	2	1	2	1	0	1	0	0	0	0	0	0	0	0	0	0	0	1	1	1	1	2
1	1	1	1	0	0	0	1	1	1	1	1	1	1	1	1	0	1	0	0	0	0	0	0
1	1	1	1	0	1	0	0	1	1	1	1	1	1	1	1	0	1	0	0	0	0	1	1
1	1	1	1	0	0	0	1	0	1	0	0	1	1	1	1	1	0	1	1	0	1	2	2
1	1	1	1	2	1	0	1	1	1	1	0	1	1	1	0	1	1	0	0	0	1	0	0
1	1	1	4	0	#NULL!	0	1	1	0	0	0	0	0	1	0	0	1	1	1	1	1	0	0
1	1	2	1	0	0	0	0	0	1	1	1	1	1	1	1	1	1	0	0	0	0	1	1
1	1	1	4	0	#NULL!	0	1	1	1	1	0	1	1	0	1	0	0	0	1	0	1	0	0
1	1	1	1	2	#NULL!	0	1	0	1	1	1	1	1	1	0	1	0	0	0	0	0	1	0
1	1	1	1	0	#NULL!	0	1	0	1	1	1	1	1	1	1	1	1	0	0	1	1	1	0
1	1	1	1	0	1	1	0	0	1	1	0	1	1	1	1	1	1	0	0	0	0	1	0
1	1	1	1	2	1	0	1	1	1	1	1	1	1	1	1	0	1	0	0	0	0	0	0
1	1	1	2	0	#NULL!	0	1	1	0	0	1	0	1	1	1	0	1	1	1	0	0	1	0
1	1	1	2	0	#NULL!	0	0	0	0	0	0	0	0	1	0	0	0	0	0	0	1	1	0
1	1	2	1	0	0	0	1	1	1	1	1	0	1	1	1	1	1	1	0	1	1	1	2
1	1	1	4	0	#NULL!	0	0	1	1	1	1	1	1	1	1	1	1	0	0	0	0	0	0
1	1	1	1	0	#NULL!	0	0	0	1	0	0	1	0	0	0	0	1	0	0	0	1	0	0
1	1	1	1	2	1	0	1	0	0	1	1	1	1	1	1	0	0	0	1	1	1	2	2
1	1	1	2	0	#NULL!	0	1	0	0	0	1	0	0	0	0	0	0	0	0	0	0	1	2
1	1	1	1	0	0	0	0	1	1	1	1	1	1	1	1	0	1	0	0	0	1	1	0
1	1	2	1	0	0	0	0	0	1	1	1	1	1	1	1	0	1	1	0	0	0	1	0
1	1	1	1	0	1	0	0	0	1	1	1	0	1	0	1	0	1	1	0	1	1	3	0
1	1	1	1	2	1	0	1	1	0	0	0	0	0	0	0	0	1	1	1	1	1	1	0
1	1	1	4	0	#NULL!	1	0	0	0	0	0	0	0	0	0	0	0	0	1	1	1	1	0
1	1	1	1	0	#NULL!	0	0	0	0	0	1	0	0	0	0	0	0	0	1	1	1	0	0
1	1	1	3	1	#NULL!	0	1	1	1	1	1	1	1	1	1	0	0	0	0	0	0	2	0
1	1	1	2	0	1	0	0	0	0	1	1	1	0	0	1	0	1	0	1	1	1	0	0
1	1	1	1	0	1	0	0	0	1	1	1	1	1	1	1	0	1	0	0	1	1	1	2
1	1	1	1	0	1	0	1	0	0	0	0	1	1	0	1	0	1	0	1	1	1	1	0
1	1	1	1	0	0	0	1	1	1	1	1	1	1	1	1	1	1	0	0	0	1	0	0
1	1	1	1	1	0	0	1	0	1	1	1	1	1	0	0	0	1	1	1	1	1	1	0
1	1	1	2	0	1	1	0	1	1	1	1	1	1	1	1	1	1	1	0	0	0	2	2
1	1	1	1	0	#NULL!	0	1	0	1	1	1	1	1	1	1	0	1	0	1	1	1	1	0
1	1	1	4	0	1	1	1	1	1	0	1	1	1	1	1	0	1	0	0	1	0	0	0
1	1	1	2	2	#NULL!	1	1	0	0	0	0	0	0	0	1	0	0	0	0	0	0	0	0
1	1	1	4	0	1	0	1	1	1	1	1	1	1	1	1	0	1	1	0	0	1	1	0
1	1	1	1	0	1	0	1	1	0	0	1	1	1	1	1	0	0	0	1	1	0	1	0
1	1	1	1	0	0	1	0	0	1	1	0	1	1	1	1	0	0	0	0	0	1	2	2
1	1	1	1	2	0	1	1	1	1	1	1	1	1	1	1	1	1	1	1	1	0	1	2
1	1	1	1	0	1	0	1	1	1	1	1	1	1	1	1	1	1	0	0	0	1	1	2
1	1	1	2	0	#NULL!	0	0	0	1	0	0	1	1	0	0	0	0	0	0	1	0	1	0
1	1	1	1	0	1	0	0	1	0	0	1	1	1	1	0	1	1	1	0	0	0	1	1
1	1	1	1	0	1	0	1	1	0	0	0	0	1	0	1	0	0	0	1	1	0	0	0
1	1	1	1	0	1	1	1	0	0	0	0	0	0	0	0	0	0	0	0	1	0	2	0
1	1	1	1	0	1	0	0	1	0	0	0	1	0	1	0	0	1	0	1	1	1	1	0
1	1	1	4	2	2	1	1	0	1	1	1	1	1	0	0	1	1	0	1	1	1	1	0
1	1	1	2	2	1	0	0	1	1	1	0	1	0	0	1	0	0	0	0	1	1	0	0
1	1	1	1	0	1	0	1	0	1	0	0	1	1	1	1	0	1	1	1	0	0	2	2
1	1	1	1	0	1	0	0	1	1	1	0	1	1	1	1	0	1	1	0	1	1	1	0
1	1	1	1	0	0	0	0	1	1	1	0	1	1	1	1	1	1	0	0	0	0	2	1
1	1	1	2	0	1	0	0	0	0	1	0	1	1	0	1	0	1	0	0	0	1	1	0
1	1	1	1	0	0	0	1	1	1	1	0	1	1	1	1	0	1	0	0	0	0	1	0
1	1	1	4	0	2	0	1	1	1	0	1	1	1	1	1	1	1	1	1	1	0	1	0
1	1	1	1	0	1	0	1	1	0	0	0	0	0	0	1	0	1	0	1	1	0	1	1
1	1	1	1	0	1	0	1	1	1	1	1	1	1	0	1	0	1	0	0	0	1	0	0
1	1	1	2	0	0	0	0	0	0	1	0	0	0	1	1	0	1	0	0	0	1	1	0
1	1	2	1	0	0	1	0	1	1	1	1	1	1	1	1	1	1	0	0	0	0	2	2
1	1	1	2	1	1	0	0	1	1	1	1	1	1	1	1	1	1	1	0	0	1	0	0
1	1	1	1	0	0	0	1	0	1	1	0	0	1	1	1	0	0	0	0	0	1	0	0
1	1	1	1	0	#NULL!	0	1	1	1	1	1	1	1	1	1	1	1	1	0	0	0	1	0
1	1	2	1	0	1	1	1	1	1	1	0	0	0	0	0	1	1	1	0	1	0	3	0
1	1	1	2	2	1	0	0	0	1	1	0	0	1	1	0	0	1	1	0	0	1	1	0
1	1	2	1	2	2	0	1	1	0	0	0	0	0	0	0	1	1	1	1	1	0	0	2
1	1	1	2	0	#NULL!	1	0	0	0	0	0	1	0	1	1	1	0	0	0	0	1	0	0
1	1	1	2	0	#NULL!	0	0	0	0	0	0	1	0	0	0	0	0	0	1	1	1	0	0
1	1	1	1	0	0	0	0	0	0	0	0	0	0	0	0	0	0	0	0	0	0	0	0
1	1	1	1	2	0	0	1	1	1	1	0	0	0	0	0	0	0	0	1	1	1	0	0
1	1	1	2	2	0	0	0	0	0	0	0	1	0	0	0	0	0	0	0	0	0	1	2
1	1	1	1	0	1	0	0	0	0	0	1	1	0	0	1	0	0	0	1	1	1	1	0
1	1	1	2	0	#NULL!	0	1	1	1	1	0	0	0	1	0	0	0	0	0	1	1	1	1
1	1	1	4	2	2	0	1	1	1	1	1	1	1	1	1	1	0	0	0	0	0	0	0
1	1	2	1	0	0	0	0	0	1	0	1	1	1	0	0	0	1	0	0	0	1	1	0
1	1	1	4	0	#NULL!	1	1	0	0	0	0	0	1	0	0	0	1	0	0	1	1	1	0
1	1	1	1	0	1	0	0	1	1	1	1	1	1	1	1	0	1	0	0	0	1	2	2
1	1	1	1	2	0	0	1	1	1	1	1	1	1	1	1	1	1	0	1	1	0	1	0
1	1	1	2	0	1	0	1	1	1	1	1	1	1	1	1	0	1	0	1	1	1	1	0
1	1	1	1	1	1	0	0	0	0	1	1	1	0	1	0	0	1	0	1	0	0	2	2
1	1	2	1	0	0	0	1	1	1	1	1	0	1	1	0	0	0	0	1	1	1	0	0
1	1	1	1	2	0	0	1	0	1	1	1	1	1	0	0	1	1	0	0	0	1	0	0
1	1	2	1	0	0	0	1	0	1	0	0	1	0	0	1	1	0	1	0	0	0	1	2
1	1	1	2	2	#NULL!	0	0	0	0	0	1	1	1	0	0	0	1	0	1	1	1	2	1
1	1	1	1	0	1	0	1	0	1	1	0	1	0	0	1	1	1	0	0	1	0	1	1
1	1	2	1	0	0	0	1	1	1	1	0	0	0	0	0	0	0	0	0	0	1	2	0
1	1	1	2	0	1	0	1	1	1	1	1	1	0	0	1	1	1	0	0	0	1	0	0
1	1	1	4	2	#NULL!	1	0	0	1	1	0	1	1	1	1	0	1	0	0	0	1	0	0
1	1	1	2	1	1	0	0	0	0	0	0	0	0	0	0	0	0	0	1	1	1	0	0
1	1	1	4	2	#NULL!	0	1	1	0	0	0	0	1	1	1	0	1	0	1	1	1	2	2
1	1	1	2	0	1	0	1	0	0	0	0	0	1	0	1	0	1	0	1	1	1	0	0
1	1	2	2	2	2	0	1	1	1	1	1	1	1	0	1	0	1	0	1	1	1	0	2
1	1	1	3	2	2	0	1	0	0	0	0	0	0	0	0	0	0	0	1	0	0	0	0
1	1	1	4	1	#NULL!	0	0	1	1	1	0	0	0	0	0	0	0	0	0	0	1	0	0
1	1	2	1	0	0	0	0	1	1	1	1	1	1	1	0	0	1	0	0	0	1	1	2
1	1	1	1	1	1	1	0	1	1	1	0	1	1	1	1	0	1	1	0	0	0	3	0
1	1	1	4	2	1	1	0	0	0	0	0	0	1	0	0	0	0	0	0	0	0	0	0
1	1	1	4	0	2	0	1	1	1	1	0	1	1	1	1	0	1	0	1	0	1	1	0
1	1	2	1	1	1	0	0	0	1	1	0	1	1	1	1	1	1	0	1	1	1	1	0
1	1	1	4	2	1	0	1	1	1	1	1	1	1	1	1	1	1	1	0	0	0	1	0
1	1	1	1	1	1	0	0	0	0	0	0	0	0	0	0	0	1	0	1	1	0	0	0
1	1	1	1	0	1	0	1	1	0	0	0	0	0	0	0	0	1	1	0	1	1	0	0
1	1	1	2	2	2	0	0	1	0	1	1	1	1	1	1	1	1	1	0	0	0	1	0
1	1	2	1	0	1	1	1	1	0	0	1	0	0	0	1	0	0	0	1	1	0	3	0
1	1	1	2	2	#NULL!	0	0	1	1	1	0	1	1	1	1	1	1	1	0	0	1	1	0
1	1	1	4	0	#NULL!	0	0	0	1	1	1	1	1	1	0	1	1	0	0	0	1	1	0
1	1	1	1	0	1	0	1	0	0	1	1	1	1	1	1	1	1	1	1	1	1	3	0
1	1	1	1	0	1	0	0	1	1	1	1	1	1	1	1	1	1	1	1	1	1	1	0
1	1	1	1	0	#NULL!	0	0	0	0	0	0	1	0	1	1	0	1	0	0	0	1	1	2
1	1	1	1	1	#NULL!	0	1	1	0	0	0	0	0	0	0	0	1	1	1	1	1	1	0
1	1	1	2	2	0	0	0	0	1	0	0	0	0	0	0	0	0	0	0	0	0	2	2
1	1	1	1	0	1	0	1	0	0	1	1	0	1	0	0	0	1	0	0	1	1	1	1
1	1	1	2	0	1	1	1	1	1	1	1	1	1	0	1	0	1	0	0	0	1	0	0
1	1	1	2	2	1	1	1	0	1	0	1	1	1	1	1	1	1	0	0	0	1	2	0
1	1	2	1	0	1	0	1	1	0	0	0	0	0	0	0	0	0	0	1	1	1	1	0
1	1	1	2	0	#NULL!	0	0	0	1	1	1	1	1	1	1	0	1	1	0	0	0	0	0
1	1	1	1	0	1	0	1	0	0	0	0	0	0	0	0	1	1	0	0	0	1	0	0
1	1	1	4	1	#NULL!	0	1	1	0	0	0	1	0	0	1	0	1	0	1	1	1	0	0
1	1	1	1	0	1	0	1	1	1	0	1	1	1	1	1	0	0	0	1	1	1	1	0
1	1	1	1	0	1	0	0	0	0	0	0	0	0	0	0	0	1	0	0	0	0	3	0
1	1	1	2	0	#NULL!	0	1	1	0	0	0	1	1	1	0	0	1	0	0	0	1	0	0
1	1	1	1	0	1	0	0	1	1	1	1	1	1	0	0	1	1	0	1	1	1	0	0
1	1	1	2	2	2	0	1	0	0	0	0	0	0	0	0	0	0	0	0	0	0	1	0
1	1	1	1	0	#NULL!	0	0	0	0	0	0	0	0	0	0	0	0	0	1	0	0	0	0
1	1	2	1	2	1	0	1	0	1	1	1	1	1	1	0	1	1	0	1	0	1	1	2
1	1	2	1	1	1	0	0	1	1	1	0	1	1	0	0	0	1	0	0	0	1	0	0
1	1	2	1	0	1	0	1	0	0	0	0	0	0	0	1	0	0	1	1	1	1	2	0
1	1	1	4	2	1	0	1	0	1	1	1	1	1	0	1	0	0	0	1	1	1	0	0
1	1	1	1	0	1	0	0	0	1	1	1	1	1	1	1	0	0	0	0	0	1	2	2
1	1	1	2	2	#NULL!	0	1	1	0	0	1	0	0	0	1	1	0	1	1	1	0	1	2
1	1	1	4	0	2	0	0	0	1	1	0	0	0	1	1	0	0	0	0	1	1	1	0
1	1	1	4	0	#NULL!	0	1	0	0	0	0	0	0	0	0	0	0	0	1	1	1	1	1
1	1	1	1	0	#NULL!	0	1	0	1	1	0	0	1	0	0	0	1	0	0	1	1	1	0
1	1	1	1	2	#NULL!	1	1	1	1	1	1	1	1	0	1	0	1	0	0	0	0	0	0
1	1	1	4	2	1	0	0	0	0	0	0	0	0	0	0	0	0	1	1	1	1	2	0
1	1	1	1	0	#NULL!	1	1	1	1	1	1	1	1	1	1	1	1	1	0	0	0	1	0
1	1	1	2	2	#NULL!	0	1	1	1	0	0	0	1	1	1	1	0	1	0	0	0	3	0
1	1	1	1	0	1	0	1	1	1	1	1	1	1	1	1	1	1	0	0	0	0	1	2
1	1	1	1	0	#NULL!	0	0	1	1	1	1	1	1	1	1	1	1	1	0	0	0	1	0
1	1	1	1	0	1	0	0	0	1	1	1	1	1	1	1	0	1	0	0	0	1	1	0
1	1	1	1	0	2	0	1	1	1	1	1	1	0	0	0	0	1	0	0	0	0	2	1
1	1	2	1	0	0	0	0	0	0	0	0	0	0	0	0	0	0	0	1	1	1	2	2
1	1	1	1	0	#NULL!	0	0	0	1	1	1	1	1	0	0	1	1	0	0	0	0	2	2
1	1	1	1	0	0	0	1	1	1	1	1	1	1	1	1	0	1	0	0	1	1	1	2
1	1	2	1	2	1	0	1	0	0	1	0	1	0	1	0	1	1	0	1	1	1	1	2
1	1	1	1	1	1	0	1	1	1	1	1	1	1	1	1	1	1	1	1	1	0	1	0
1	1	1	1	0	0	0	1	1	0	0	0	1	1	1	1	1	1	1	1	1	1	2	0
1	1	1	1	0	0	1	1	0	1	1	0	1	1	1	0	1	1	0	0	0	0	1	0
1	1	1	4	2	#NULL!	0	1	1	1	1	1	1	0	0	1	0	1	0	1	1	1	0	0
1	1	1	2	2	1	1	1	1	1	0	0	1	1	1	0	0	1	0	0	1	1	1	0
1	1	1	2	2	1	0	1	1	1	1	1	1	1	0	1	0	1	0	0	0	1	0	0
1	1	1	2	0	0	0	1	1	1	1	1	1	1	1	1	1	1	1	0	0	0	2	1
1	1	1	4	1	#NULL!	0	1	1	1	1	1	1	1	1	0	0	0	0	0	0	1	0	0
1	1	1	4	2	2	0	1	0	0	1	1	1	0	0	1	1	0	0	0	0	1	0	0
1	1	1	2	2	#NULL!	0	1	1	0	1	1	1	1	0	0	0	1	0	0	1	1	1	0
1	1	1	1	0	0	0	0	0	0	1	1	0	0	0	0	0	0	0	1	1	1	0	0
1	1	1	1	0	0	1	1	1	1	1	1	1	1	1	0	1	1	1	0	1	0	0	0
1	1	1	2	0	#NULL!	1	1	0	0	0	0	0	1	0	1	0	1	0	0	0	1	0	0
1	1	1	1	1	0	1	1	1	1	1	1	1	1	1	1	0	1	1	0	0	1	1	2
1	1	1	2	2	2	0	1	1	1	1	1	1	1	1	1	1	1	1	0	0	0	1	0
1	1	1	2	2	2	0	1	1	1	1	1	1	1	1	1	1	1	1	0	0	0	0	0
1	1	1	1	0	1	0	1	1	1	0	1	1	1	1	1	1	1	1	0	0	1	0	2
1	1	1	3	0	#NULL!	1	0	0	1	1	0	1	1	1	1	1	1	1	0	0	1	0	0
1	1	2	1	2	1	1	1	1	1	0	1	1	1	0	1	1	0	1	1	0	0	1	2
1	1	2	1	0	0	0	1	1	1	1	1	1	1	0	1	1	1	1	0	0	0	2	2
1	1	1	2	0	2	0	1	1	0	0	1	0	0	0	1	1	0	1	1	1	0	1	0
1	1	1	1	0	0	0	1	1	0	0	0	1	0	0	0	0	0	0	0	0	0	0	0
1	1	1	4	2	#NULL!	0	0	1	1	1	1	1	1	1	0	1	1	1	0	0	1	0	0
1	1	1	4	2	#NULL!	0	1	0	1	1	0	1	0	1	1	0	0	0	1	1	1	0	0
1	1	1	2	1	#NULL!	0	1	0	0	0	0	0	1	0	0	0	0	0	1	1	1	1	2
1	1	1	2	0	2	0	0	1	1	1	0	1	1	1	1	1	1	1	0	0	0	1	0
1	1	1	1	2	#NULL!	0	1	1	1	0	0	0	0	1	0	1	0	1	0	1	0	3	1
1	1	1	2	0	#NULL!	0	0	1	1	1	1	1	1	1	1	0	1	0	0	0	1	1	0
1	1	1	2	2	#NULL!	0	1	1	1	1	0	1	1	1	1	1	1	0	0	0	0	2	0
1	1	1	2	0	0	0	1	1	1	1	0	0	1	0	0	0	1	0	0	0	0	1	0
1	1	2	1	0	1	0	1	0	0	0	0	0	0	0	0	0	0	0	1	1	0	0	0
1	1	1	2	0	1	0	0	1	1	1	1	1	0	0	0	1	1	0	1	1	0	0	0
1	1	2	1	0	1	0	1	0	1	1	1	1	1	1	1	0	1	0	1	1	1	2	0
1	1	1	1	0	1	0	1	0	0	0	0	0	0	0	0	0	0	1	1	1	0	1	0
1	1	1	1	0	1	0	0	0	1	1	1	1	1	1	0	0	1	0	1	1	1	3	0
1	1	1	1	0	1	0	1	1	1	1	1	1	1	1	1	0	1	0	0	0	1	1	0
1	1	1	2	0	#NULL!	0	1	1	0	0	0	1	1	0	0	0	1	0	0	1	1	0	0
1	1	1	2	2	#NULL!	0	1	1	0	0	0	0	0	0	0	0	0	0	1	0	1	0	0
1	1	1	4	0	1	0	1	1	1	1	0	1	0	1	1	1	0	1	0	0	0	0	0
1	1	1	1	0	#NULL!	0	0	1	1	1	1	1	1	1	0	1	1	0	0	0	0	1	1
1	1	2	1	0	1	0	0	1	0	1	1	1	1	0	0	0	1	1	0	0	1	2	1
1	1	1	1	2	0	0	0	0	1	1	1	1	1	0	1	0	1	0	0	0	1	0	0
1	1	1	2	0	#NULL!	0	1	1	1	1	1	1	1	1	1	1	1	1	0	0	0	1	0
1	1	1	1	0	0	1	1	1	1	1	1	1	1	0	0	1	1	1	0	0	0	3	1
1	1	2	1	0	1	0	0	1	1	1	1	1	0	1	0	0	0	0	1	1	1	2	1
1	1	2	1	0	0	1	1	1	1	1	1	1	1	1	1	1	1	1	0	0	0	3	1
1	1	1	1	0	1	0	1	1	1	0	1	1	1	1	1	0	1	0	0	1	1	1	0
1	1	1	2	2	1	0	1	1	1	0	0	1	0	0	1	1	0	0	0	0	0	0	0
1	1	1	2	1	1	0	0	1	1	0	1	1	0	1	0	0	0	0	0	0	1	0	0
1	1	1	1	0	0	0	1	1	1	1	1	1	1	1	0	0	1	0	0	0	1	3	0
1	1	1	1	0	0	0	0	1	1	1	0	1	1	1	1	1	1	0	0	1	1	1	0
1	1	1	1	1	2	1	1	1	0	0	0	0	1	1	1	0	1	0	0	1	1	0	0
1	1	1	2	2	1	0	1	0	0	1	0	0	0	0	0	0	0	0	1	1	1	0	2
1	1	1	4	2	#NULL!	0	1	0	1	1	0	1	1	0	0	0	0	0	1	1	0	0	0
1	1	2	1	0	0	1	1	1	0	0	0	0	1	1	1	1	0	0	0	0	0	1	1
1	1	1	1	0	1	0	0	1	1	1	1	1	1	1	1	0	1	0	1	1	1	1	0
1	1	1	1	0	#NULL!	0	1	1	1	1	1	1	1	1	1	1	1	1	0	0	0	0	0
1	1	1	1	1	1	0	1	0	0	0	0	1	0	0	0	0	0	1	1	0	1	1	2
1	1	1	4	2	#NULL!	0	1	1	0	1	1	1	1	1	1	0	1	0	0	1	1	0	0
1	1	2	1	0	#NULL!	0	1	0	0	0	0	0	0	0	0	1	0	1	1	1	1	1	1
1	1	1	4	2	1	0	0	0	0	0	0	0	0	0	0	0	1	0	0	1	1	0	0
1	1	1	2	2	1	0	1	0	0	0	0	0	0	0	0	0	0	0	1	1	0	0	0
1	1	1	1	2	1	0	1	1	1	1	1	1	1	1	0	0	1	0	0	0	0	2	2
1	1	1	2	0	0	0	0	1	1	1	1	1	1	1	1	0	1	0	0	0	1	1	2
1	1	1	2	0	0	0	0	1	1	1	1	1	0	1	1	0	1	1	0	1	1	0	0
1	1	1	1	0	1	0	1	1	0	0	0	1	0	1	1	0	1	0	1	1	0	0	0
1	1	2	1	2	1	0	1	1	0	0	0	0	1	1	1	1	0	1	1	0	1	3	1
1	1	1	1	0	0	0	1	1	0	1	1	1	1	0	1	0	1	1	0	1	0	1	2
1	1	1	1	2	1	0	1	1	1	0	0	0	1	1	1	1	1	1	0	1	0	0	0
1	1	1	1	2	1	0	0	0	1	1	1	1	1	0	0	1	1	1	0	0	1	0	0
1	1	1	1	0	0	1	1	0	1	0	0	1	1	0	1	1	0	0	0	1	1	0	2
1	1	2	3	0	#NULL!	0	0	0	0	1	1	1	0	1	0	0	1	0	0	1	1	0	1
1	1	1	2	0	#NULL!	1	1	1	1	1	1	1	1	1	1	1	1	1	0	0	1	2	2
1	1	1	1	2	1	0	1	1	0	1	0	0	0	1	1	1	1	0	1	1	0	1	1
1	1	1	1	2	1	0	0	1	0	1	1	1	1	1	0	1	1	0	1	0	0	1	0
1	1	1	1	0	1	0	1	0	0	0	0	1	0	1	0	1	1	0	1	1	1	1	0
1	1	1	1	0	1	0	0	0	1	1	0	1	1	1	1	1	1	0	0	1	0	0	0
1	1	2	1	0	1	0	1	1	1	1	1	1	1	1	1	1	1	1	0	0	0	1	2
1	1	1	2	2	0	0	1	1	0	0	0	1	1	1	0	1	1	1	0	0	0	0	0
1	1	1	1	2	0	1	1	1	1	0	0	0	0	0	0	0	0	1	0	1	1	3	0
1	1	1	1	1	2	0	1	0	0	0	0	0	1	0	0	0	0	0	1	1	1	2	1
1	1	1	1	0	1	0	1	1	1	1	1	1	1	1	1	1	1	0	0	0	0	1	0
1	1	1	1	0	#NULL!	0	1	0	1	1	0	1	1	1	0	1	0	1	0	0	1	1	0
1	1	2	1	0	1	0	0	0	0	0	0	1	0	0	0	1	1	0	1	1	1	0	0
1	1	1	1	0	0	1	1	0	1	0	1	1	1	1	1	0	1	1	0	0	0	2	2
1	1	1	1	0	1	0	1	1	1	1	1	1	1	1	1	0	1	0	1	1	1	1	2
1	1	1	2	0	#NULL!	0	1	1	1	1	1	1	1	1	0	1	1	0	0	0	1	1	2
1	1	1	2	2	2	0	1	1	1	0	1	1	1	1	1	0	1	0	0	0	0	0	0
1	1	1	2	0	#NULL!	0	0	1	0	1	1	1	1	1	0	1	1	1	1	1	1	1	0
1	1	2	1	0	0	0	0	0	0	0	1	1	1	1	1	0	1	1	0	0	1	0	2
1	1	1	4	0	1	0	1	1	1	0	1	1	1	1	1	1	1	1	0	0	0	1	0
1	1	1	4	0	0	0	1	1	0	0	0	1	0	0	0	1	1	1	1	0	1	1	0
1	1	1	1	2	1	0	0	1	1	1	1	1	1	0	1	0	1	1	0	0	1	0	0
1	1	1	1	0	0	0	1	1	1	1	1	1	0	1	1	1	1	1	1	0	1	2	1
1	1	2	1	1	1	0	1	1	1	1	1	1	1	1	1	1	1	1	0	0	0	1	0
1	1	1	1	0	1	0	1	1	1	1	1	1	1	1	1	1	1	1	0	0	0	0	2
1	1	1	1	0	#NULL!	0	1	1	0	0	0	0	0	1	0	1	0	1	1	1	0	0	0
1	1	1	4	2	#NULL!	0	0	1	1	1	0	1	1	0	0	0	1	1	0	0	0	1	0
1	1	2	1	1	1	0	0	0	1	1	1	1	1	1	1	1	1	0	0	0	1	1	2
1	1	2	1	2	1	0	0	0	1	1	1	1	0	0	0	0	0	0	0	0	1	3	0
1	1	2	1	2	1	1	1	0	1	1	1	1	1	1	1	0	1	0	0	0	0	3	0
1	1	1	2	2	#NULL!	0	1	1	1	1	1	1	1	1	1	0	1	0	0	0	1	1	0
1	1	1	1	2	#NULL!	0	1	1	1	0	0	1	1	1	1	1	1	1	0	0	0	0	0
1	1	2	1	0	0	1	1	1	1	1	1	1	1	1	1	0	1	1	0	0	1	0	1
1	1	1	1	2	2	0	1	1	1	1	1	1	1	1	0	0	1	0	1	0	1	2	0
1	1	1	4	0	2	0	1	1	1	1	0	0	1	0	1	0	0	0	0	1	0	3	0
1	1	1	2	0	#NULL!	0	0	0	0	0	0	1	0	0	0	0	1	0	1	1	1	0	2
1	1	1	2	0	1	0	0	0	1	1	1	1	1	0	0	0	1	0	0	1	0	1	0
1	1	1	2	2	#NULL!	1	1	0	0	0	0	0	0	0	0	0	0	0	1	1	0	1	2
1	1	1	2	2	1	0	0	0	1	1	0	0	0	1	0	0	0	0	0	0	0	0	0
1	1	1	4	2	0	0	1	1	1	1	1	1	1	0	0	1	1	1	0	0	0	1	2
1	1	1	1	1	1	0	1	0	0	0	0	0	0	0	0	0	0	1	1	1	0	1	2
1	1	1	1	0	1	0	0	1	1	1	0	0	0	0	0	1	1	0	0	0	0	0	0
1	1	1	1	1	#NULL!	1	1	1	1	1	1	1	1	1	0	0	1	0	0	0	0	3	0
1	1	1	1	0	#NULL!	0	0	0	0	0	0	0	1	0	1	0	1	0	1	1	0	0	0
1	1	2	1	0	1	1	1	0	0	0	0	0	0	0	0	0	1	0	1	0	1	1	0
1	1	2	1	2	1	0	0	0	1	1	1	1	1	0	1	1	1	0	0	0	0	1	0
1	1	2	1	1	0	0	1	1	1	0	1	0	1	0	1	0	0	1	1	1	1	2	1
1	1	1	4	2	0	0	0	0	1	1	1	1	1	0	1	0	1	0	0	0	1	1	0
1	1	1	2	0	#NULL!	0	0	1	1	1	1	1	0	1	0	1	1	0	0	0	1	1	0
1	1	2	1	2	1	0	1	1	1	1	1	1	1	1	1	1	1	1	1	1	1	1	0
1	1	1	2	0	1	0	1	1	1	0	0	1	0	0	1	1	0	0	1	1	0	1	0
1	1	1	1	0	0	0	1	1	1	1	1	1	1	1	1	0	1	0	0	0	1	1	0
1	1	2	1	0	1	0	1	0	0	1	0	0	0	1	0	0	0	1	1	1	1	1	0
1	1	1	2	2	#NULL!	0	1	1	0	1	0	1	1	0	1	0	1	0	1	0	0	0	0
1	1	1	4	0	#NULL!	0	0	0	0	0	0	0	0	1	0	0	0	0	1	0	0	0	0
1	1	1	1	0	#NULL!	0	1	0	0	1	1	0	0	1	0	1	1	1	1	0	0	0	2
1	1	2	1	2	1	0	1	0	1	1	0	0	0	1	1	1	0	0	1	0	0	1	0
1	1	1	1	0	0	0	1	1	1	1	1	1	1	1	1	1	1	0	0	1	1	1	1
1	1	2	1	0	1	0	0	1	1	1	1	1	1	1	1	0	0	0	0	0	0	0	0
1	1	1	2	0	#NULL!	0	1	1	1	1	1	1	1	1	1	0	1	0	0	0	1	1	0
1	1	1	2	2	#NULL!	0	1	1	1	1	1	1	1	1	1	1	1	1	0	0	0	1	0
1	1	1	2	0	1	0	1	0	1	1	0	0	1	0	0	0	0	0	0	0	0	2	2
1	1	1	2	0	2	0	0	1	1	1	1	1	1	1	0	1	1	1	0	0	0	0	0
1	1	1	4	0	0	0	1	1	0	0	1	1	1	0	1	0	1	1	0	0	0	1	0
1	1	1	1	0	1	0	1	0	0	0	0	0	0	0	0	0	1	0	0	0	1	1	2
1	1	2	1	1	#NULL!	0	0	0	0	0	0	0	0	0	0	0	0	0	1	1	1	2	2
1	1	1	1	0	0	0	1	1	1	0	0	0	0	0	0	1	1	1	0	0	0	1	1
1	1	2	1	0	0	1	0	0	1	1	1	1	1	1	1	0	1	0	0	0	1	2	0
1	1	1	1	0	0	1	1	0	1	1	0	1	0	0	0	0	0	0	1	1	1	1	2
1	1	1	1	0	#NULL!	0	0	1	1	1	0	1	1	0	0	1	1	0	0	0	0	0	0
1	1	1	1	1	#NULL!	0	1	1	1	1	1	1	0	1	1	0	1	0	0	0	0	1	0
1	1	2	1	2	1	1	1	1	1	1	0	1	1	1	1	0	1	1	0	0	0	1	2
1	1	2	1	1	1	0	1	1	1	1	1	1	1	0	0	1	1	0	0	0	1	0	1
1	1	1	1	0	1	0	1	0	1	0	0	0	0	0	0	0	0	0	0	1	1	1	0
1	1	1	1	2	#NULL!	0	1	0	0	0	0	0	0	0	1	0	0	0	1	1	1	0	0
1	1	1	1	0	1	0	1	1	1	1	0	1	1	1	1	0	1	1	0	0	0	1	0
1	1	1	2	1	1	0	1	1	1	1	1	1	1	1	1	0	1	0	0	0	0	1	0
1	1	1	1	0	1	0	1	0	0	1	1	1	1	0	0	0	0	0	1	1	0	1	0
1	1	1	2	0	#NULL!	0	1	0	0	0	0	0	0	0	0	0	0	0	1	1	1	0	0
1	1	2	1	2	#NULL!	0	1	1	1	1	0	1	1	0	0	1	1	1	1	1	1	0	0
1	1	2	1	0	1	0	1	0	1	1	1	1	1	1	0	0	1	0	0	1	1	1	0
1	1	2	1	0	1	0	1	0	1	1	0	0	1	1	1	0	1	0	0	0	0	1	2
1	1	1	1	0	0	0	0	1	1	1	0	0	1	1	1	1	1	1	0	0	0	1	0
1	1	1	1	2	0	0	1	1	0	1	1	1	1	1	1	1	1	1	0	0	1	3	0
1	1	2	3	0	0	0	1	1	0	0	1	1	1	1	1	1	1	1	0	0	0	1	0
1	1	1	2	0	0	0	0	0	0	0	0	0	0	0	1	0	0	0	0	1	1	1	0
1	1	1	1	2	0	0	0	0	1	1	1	1	1	0	0	0	1	0	1	1	1	1	0
1	1	1	2	0	#NULL!	0	1	1	1	1	1	1	1	1	1	1	1	1	0	0	0	0	0
1	1	1	2	2	#NULL!	1	0	1	1	1	0	1	0	1	0	0	0	0	0	0	0	1	0
1	1	2	1	0	1	0	1	0	1	1	1	1	1	1	1	1	1	1	0	0	0	1	0
1	1	1	1	0	0	0	1	1	1	1	0	1	1	1	1	0	0	0	0	1	1	0	0
1	1	1	3	0	1	0	0	1	1	1	1	1	1	1	1	1	1	1	0	0	0	0	0
1	1	1	1	0	1	0	0	1	0	0	0	0	1	1	1	1	1	0	1	0	0	1	1
1	1	1	1	0	#NULL!	0	0	0	1	0	0	1	0	1	0	0	0	0	0	0	0	1	0
1	1	1	1	0	1	0	1	1	1	1	1	1	0	1	1	0	1	0	0	0	1	1	0
1	1	2	1	0	0	1	0	1	1	1	1	1	1	1	1	1	1	1	0	0	0	2	2
1	1	2	1	0	#NULL!	0	0	0	0	0	0	0	0	0	0	0	0	0	1	1	1	2	1
1	1	1	4	2	2	0	0	0	0	0	0	0	0	0	0	0	0	0	0	1	1	0	0
1	1	1	1	2	0	0	1	1	0	0	0	0	0	0	0	0	1	1	1	1	1	1	2
1	1	2	1	0	#NULL!	0	0	0	0	0	0	0	0	0	1	0	1	0	1	1	0	2	0
1	1	1	4	2	0	0	0	0	1	1	0	1	1	1	1	0	0	0	0	0	1	0	0
1	1	1	4	0	#NULL!	0	1	1	0	0	0	1	1	0	0	1	1	0	1	0	0	0	0
1	1	1	1	0	0	0	1	0	1	1	1	1	1	1	1	1	1	0	0	0	0	1	2
1	1	2	1	2	1	0	1	1	0	0	0	1	0	0	0	0	0	1	0	1	1	1	0
1	1	1	4	0	#NULL!	0	0	0	0	0	0	0	0	0	0	0	0	0	0	0	1	0	0
1	1	1	1	2	1	0	1	1	1	1	1	1	1	1	1	1	1	1	0	0	1	1	0
1	1	1	1	0	1	0	0	1	1	1	1	1	1	1	1	1	1	0	0	0	0	2	2
1	1	1	4	1	0	0	0	0	0	0	0	0	0	0	0	0	0	0	1	1	1	0	0
1	1	1	1	0	1	0	0	0	0	0	0	0	0	0	0	0	0	0	0	0	1	3	0
1	1	1	4	0	0	0	1	0	1	1	0	1	1	1	1	0	1	0	0	0	0	2	2
1	1	1	2	2	1	1	0	0	1	1	1	1	1	1	0	1	1	1	0	0	0	1	0
1	1	1	1	2	1	0	1	0	0	0	0	0	0	0	0	0	0	0	0	1	0	2	2
1	1	1	4	2	1	0	1	1	1	1	1	1	1	1	1	0	1	0	0	1	0	0	0
1	1	2	1	0	1	0	0	1	1	1	1	1	1	1	1	1	1	0	0	0	1	0	0
1	1	1	4	2	2	0	1	0	1	0	0	0	0	1	1	0	0	1	0	1	0	0	0
1	1	1	2	2	2	0	1	1	1	1	1	1	1	1	1	1	1	0	0	0	0	1	1
1	1	1	4	2	#NULL!	0	1	0	1	1	0	1	1	0	0	1	1	0	1	1	1	0	0
1	1	1	1	1	#NULL!	0	0	0	1	1	1	1	1	1	1	1	1	0	0	0	1	0	0
1	1	1	2	0	2	0	1	1	1	1	1	1	1	1	1	1	1	1	0	0	0	1	0
1	1	1	1	1	2	0	1	1	1	1	1	1	1	1	1	0	1	1	1	1	1	0	0
1	1	1	2	2	0	0	0	1	1	1	0	1	1	1	0	0	1	0	0	0	1	0	0
1	1	2	1	0	0	1	1	0	0	0	0	0	0	1	1	0	1	1	1	1	1	1	2
1	1	1	1	0	0	0	1	0	1	1	1	1	1	1	1	0	1	0	1	0	1	2	0
1	1	1	3	0	0	0	0	0	0	0	1	1	1	1	1	1	1	0	0	0	1	1	0
1	1	2	1	0	0	0	1	0	1	1	1	1	1	1	0	0	1	0	0	0	0	1	2
1	1	1	1	0	1	1	1	0	1	1	1	1	0	1	1	1	0	1	1	1	0	1	0
1	1	1	4	0	#NULL!	0	1	1	1	1	1	1	1	1	1	0	1	0	0	0	0	0	0
1	1	2	1	0	1	1	1	1	0	1	1	0	0	1	1	0	0	0	0	0	0	3	0
1	1	1	1	2	#NULL!	0	1	1	1	1	0	1	1	1	1	1	1	0	0	0	1	2	0
1	1	1	2	2	1	0	0	1	1	1	1	1	1	1	0	0	1	0	1	0	1	1	2
1	1	1	2	0	#NULL!	0	0	1	1	1	1	1	1	1	0	0	1	0	1	1	1	1	0
1	1	2	1	0	1	0	1	0	0	0	0	0	0	0	0	0	0	0	1	1	0	3	2
1	1	1	1	0	1	0	1	1	1	1	1	1	1	1	1	1	1	1	0	0	0	1	0
1	1	1	2	0	1	0	1	1	0	0	1	0	1	1	0	1	0	0	0	0	1	1	0
1	1	2	1	0	0	0	0	0	1	1	1	1	1	1	1	1	1	1	0	0	0	0	0
1	1	2	1	2	1	0	0	0	1	1	1	1	1	1	1	1	1	1	0	0	1	1	2
1	1	1	1	1	1	0	1	1	1	0	0	0	1	1	0	0	1	0	1	1	1	2	0
1	1	2	1	2	1	0	1	0	0	0	0	0	0	0	0	0	0	0	1	0	0	3	2
1	1	1	2	0	#NULL!	0	1	1	1	1	1	1	1	1	0	1	1	1	0	0	0	1	0
1	1	1	4	0	0	1	1	1	1	1	1	1	1	1	1	1	1	1	0	0	0	2	2
1	1	1	1	0	1	0	1	1	1	0	1	1	1	1	1	1	1	0	1	1	1	1	0
1	1	1	4	2	#NULL!	0	1	0	1	1	0	1	1	0	0	1	0	0	1	1	1	0	0
1	1	1	2	0	1	0	1	1	1	1	0	0	0	1	0	1	1	0	0	0	0	0	0
1	1	1	2	0	0	0	1	1	1	1	1	1	1	1	1	0	1	0	1	1	1	1	0
1	1	1	2	0	#NULL!	0	1	1	1	1	0	1	1	1	1	1	1	0	0	0	0	3	1
1	1	1	1	0	0	0	1	1	1	1	1	1	0	0	0	0	0	0	1	1	1	1	0
1	1	1	4	2	#NULL!	1	0	0	0	1	0	1	0	0	1	0	0	0	1	1	1	3	0
1	1	1	1	2	#NULL!	0	1	1	0	0	0	0	0	0	0	1	1	1	1	1	0	1	2
1	1	2	4	0	0	0	1	1	1	0	0	0	0	1	1	0	1	1	1	1	0	1	0
1	1	1	2	0	0	0	0	0	0	0	0	1	1	1	1	0	1	1	0	0	0	2	2
1	1	1	1	0	2	0	1	0	1	1	0	0	1	0	0	0	0	0	1	1	1	0	0
1	1	1	1	1	1	0	0	0	0	0	1	1	0	0	1	0	1	0	1	1	1	1	0
1	1	1	1	0	1	0	0	0	1	1	0	0	1	1	1	1	1	0	0	0	0	2	0
1	1	1	1	0	0	0	0	1	1	1	1	1	1	0	1	0	1	0	0	0	1	1	0
1	1	1	1	0	#NULL!	0	1	1	1	1	0	1	1	1	1	1	1	1	1	0	0	0	0
1	1	1	1	0	0	0	0	1	1	1	0	0	1	1	1	0	1	0	0	0	1	1	0
1	1	1	1	2	1	0	0	0	1	1	1	1	1	1	1	0	1	0	0	0	1	1	0
1	1	1	2	2	#NULL!	1	1	1	1	1	1	1	1	1	1	1	1	1	0	0	0	0	1
1	1	2	1	2	1	0	0	0	1	1	1	1	1	1	1	0	1	0	0	0	1	3	0
1	1	1	1	2	0	0	1	1	1	1	1	1	1	1	1	1	1	1	0	0	0	2	2
1	1	1	2	2	2	1	1	0	1	1	0	0	1	1	1	0	1	0	1	1	1	0	0
1	1	1	1	0	1	0	1	1	1	1	0	1	1	1	1	0	1	1	1	0	0	1	1
1	1	1	2	0	#NULL!	0	1	1	1	0	0	1	1	1	1	1	1	1	0	0	0	0	2
1	1	1	2	0	0	0	1	1	0	1	0	1	1	0	1	1	1	1	1	1	0	3	0
1	1	1	1	0	1	0	0	1	1	1	1	1	1	0	0	0	0	0	1	1	1	0	2
1	1	1	1	2	1	0	1	1	0	0	0	0	1	0	1	1	1	1	1	0	0	1	1
1	1	1	1	0	0	1	1	1	1	1	1	1	1	1	1	1	1	1	0	0	0	0	2
1	1	2	1	2	#NULL!	0	0	1	1	1	1	1	1	1	1	1	1	1	0	0	0	0	0
1	1	1	2	0	1	0	1	0	0	0	0	0	0	0	0	1	0	0	1	1	1	1	1
1	1	1	2	0	#NULL!	0	1	1	0	0	0	0	0	0	0	1	1	1	1	1	1	2	1
1	1	1	4	0	2	1	1	0	0	1	1	1	0	1	0	0	0	0	0	1	1	1	0
1	1	1	1	0	0	0	1	0	0	0	0	0	1	0	0	0	0	0	0	0	1	1	0
1	1	2	1	0	0	0	1	1	1	1	1	1	0	1	0	0	1	0	0	0	0	0	0
1	1	1	1	1	1	0	1	1	1	1	1	1	1	0	0	1	1	0	0	0	0	2	2
1	1	2	1	0	1	0	0	1	1	1	1	1	1	1	1	1	1	0	1	1	1	2	2
1	1	1	2	0	#NULL!	0	0	0	1	1	1	1	1	1	0	0	1	0	0	0	1	1	2
1	1	1	4	0	#NULL!	0	0	1	1	1	1	1	1	1	1	1	1	1	1	0	0	1	0
1	1	2	1	2	1	0	0	0	0	0	1	1	1	1	1	1	1	0	0	0	1	1	2
1	1	1	1	0	1	1	1	1	1	1	1	1	1	1	1	0	1	0	0	0	0	0	0
1	1	1	1	0	1	1	1	0	1	1	1	1	1	0	1	0	1	0	1	0	1	2	2
1	1	1	2	0	#NULL!	0	1	0	0	1	1	1	1	1	1	1	1	1	0	0	0	3	0
1	1	1	1	2	#NULL!	0	0	0	1	1	1	1	1	1	1	0	1	0	0	0	1	0	0
1	1	2	1	0	#NULL!	0	1	0	1	1	1	1	1	1	1	1	1	1	0	1	1	2	2
1	1	1	1	0	1	0	1	1	1	1	1	1	1	1	1	1	1	1	0	0	0	1	0
1	1	1	1	0	2	1	1	0	0	0	0	0	1	0	1	1	0	0	1	1	1	1	2
1	1	1	3	2	1	0	1	1	0	0	0	0	0	0	0	0	1	0	0	0	1	3	1
1	1	1	4	0	#NULL!	0	0	1	1	1	1	1	1	1	1	1	1	1	0	0	1	1	0
1	1	1	1	2	1	0	1	0	1	1	1	1	0	1	0	0	0	0	0	0	1	2	0
1	1	1	2	0	#NULL!	0	0	0	1	1	1	1	1	1	1	0	1	0	0	0	1	2	1
1	1	1	1	0	1	0	0	1	0	0	0	0	1	1	1	1	1	1	1	0	0	1	0
1	1	1	1	0	1	0	1	1	0	1	0	1	0	0	1	0	0	1	0	1	1	1	0
1	1	1	1	0	#NULL!	0	1	1	1	1	0	0	1	1	1	0	1	1	0	0	1	1	0
1	1	2	1	0	1	1	1	0	0	0	1	1	0	1	1	1	1	0	0	0	0	1	1
1	1	1	2	2	2	0	1	1	1	1	1	1	1	1	1	0	1	1	0	0	0	0	0
1	1	1	1	0	1	1	1	0	1	1	0	1	1	1	1	1	1	1	0	0	1	1	0
1	1	1	4	2	#NULL!	0	1	1	1	1	0	1	1	0	0	0	0	0	0	0	0	1	0
1	1	1	1	0	1	0	0	1	1	1	0	0	1	0	1	0	0	0	0	1	0	1	0
1	1	1	1	0	0	0	1	1	1	0	0	0	0	1	0	0	0	1	1	1	1	0	0
1	1	2	1	0	1	0	1	1	1	1	1	1	0	1	1	1	1	1	0	0	0	1	0
1	1	1	1	0	1	0	0	1	1	1	1	1	0	1	1	1	1	1	0	0	0	2	2
1	1	1	2	2	#NULL!	0	1	0	0	1	1	1	1	0	0	0	0	0	1	1	1	0	0
1	1	1	3	0	#NULL!	1	1	1	1	1	0	0	1	1	0	1	1	1	0	0	0	1	0
1	1	1	1	0	1	0	0	1	1	1	1	0	1	1	1	1	1	1	0	0	0	2	2
1	1	1	1	0	#NULL!	0	0	1	0	0	0	0	0	0	0	0	1	0	0	0	0	0	0
1	1	1	2	2	2	1	1	0	1	0	1	0	0	1	1	1	0	1	1	0	0	0	2
1	1	1	1	0	1	0	1	1	1	1	1	1	0	1	1	0	1	0	1	0	0	2	0
1	1	1	2	1	1	0	1	0	0	0	0	0	0	0	0	0	0	0	1	1	1	1	0
1	1	1	1	0	0	0	0	1	1	1	1	1	1	1	1	0	1	1	0	0	0	2	2
1	1	1	2	0	0	1	1	0	1	1	0	1	1	0	1	1	0	0	1	1	1	1	0
1	1	1	4	1	2	0	1	1	0	0	0	1	0	0	1	0	0	1	1	0	0	1	0
1	1	1	2	2	#NULL!	1	1	1	1	1	1	1	1	1	1	1	1	0	0	1	1	1	0
1	1	1	1	1	0	0	1	0	0	0	0	0	0	0	0	0	1	0	1	1	1	1	0
1	1	1	1	1	#NULL!	0	0	0	1	1	1	1	0	1	1	1	1	1	1	1	1	0	0
1	1	1	1	2	2	0	1	1	0	0	0	0	1	1	1	0	1	0	1	1	1	0	0
1	1	1	1	0	1	0	0	1	1	0	1	1	1	1	1	0	1	1	0	0	0	2	0
1	1	1	1	2	1	0	1	0	0	0	0	0	0	0	1	0	0	0	1	1	1	0	0
1	1	2	2	0	1	0	0	0	0	1	0	0	1	1	0	0	1	0	0	0	1	2	0
1	1	1	4	0	2	1	1	1	1	1	0	0	1	1	1	0	1	0	1	1	1	1	0
1	1	1	3	0	0	0	1	1	1	1	1	1	1	1	1	1	1	1	0	0	0	0	0
1	1	1	1	2	#NULL!	1	1	1	1	1	1	1	1	1	0	1	1	1	0	0	0	1	0
1	1	2	1	2	1	0	0	0	1	1	1	1	1	1	1	1	1	0	1	1	1	0	0
1	1	2	1	0	1	0	1	1	1	1	1	1	1	1	0	0	1	0	0	1	1	1	0
1	1	1	1	2	1	0	1	0	0	0	0	0	0	1	1	0	0	0	1	1	1	0	0
1	1	1	4	2	1	0	0	1	1	1	1	1	0	1	1	0	1	0	0	0	0	1	0
1	1	1	2	0	1	0	1	0	1	1	1	1	1	0	0	0	1	0	1	1	1	3	0
1	1	2	1	0	#NULL!	0	0	0	0	0	0	0	0	0	0	0	0	0	1	1	1	0	0
1	1	1	1	2	0	0	1	0	1	1	0	1	1	0	1	0	1	0	0	1	1	0	0
1	1	2	1	0	0	0	1	0	1	0	0	0	0	0	0	0	1	0	1	1	1	1	2
1	1	1	2	2	0	0	1	0	0	1	0	0	0	0	1	0	1	0	0	1	1	0	0
1	1	1	2	2	1	0	1	0	0	0	0	0	0	0	0	0	0	0	0	1	1	1	0
1	1	1	1	0	#NULL!	0	1	0	0	1	0	0	1	0	1	0	1	0	1	0	1	0	0
1	1	2	1	2	1	0	1	1	1	1	1	1	1	1	1	1	1	1	0	0	0	0	0
1	1	1	4	2	#NULL!	0	1	0	0	0	0	0	0	0	1	0	0	0	0	0	0	1	0
1	1	1	1	0	0	1	1	0	0	0	1	0	0	0	0	1	0	0	0	0	1	1	0
1	1	1	1	0	1	0	0	1	1	1	1	1	1	1	1	1	1	1	0	0	0	1	2
1	1	1	1	0	2	1	1	0	1	0	0	0	0	0	1	0	1	0	0	1	0	1	2
1	1	2	4	2	1	0	1	0	0	0	0	0	0	0	0	0	0	0	1	1	1	0	0
1	1	1	1	2	0	1	1	1	1	1	1	1	1	1	1	0	1	0	0	0	1	2	2
1	1	1	1	0	1	1	0	0	1	1	1	1	0	1	1	0	0	0	1	1	0	0	2
1	1	1	2	2	#NULL!	0	0	1	1	1	0	0	1	1	1	1	1	1	0	0	0	1	0
1	1	1	4	2	2	0	1	0	0	0	0	0	0	0	0	0	0	0	1	1	1	1	0
1	1	2	1	2	1	0	0	1	1	1	1	1	1	1	0	1	1	0	0	1	1	0	2
1	1	1	4	2	1	0	1	1	1	1	0	0	0	1	0	0	1	0	0	1	1	1	0
1	1	1	2	1	2	1	1	0	1	1	0	1	0	0	1	1	1	0	0	0	1	0	0
1	1	1	1	0	#NULL!	0	1	0	0	0	0	0	0	0	0	0	1	1	1	1	1	1	0
1	1	1	4	2	#NULL!	1	1	1	1	1	0	1	1	1	1	0	1	0	0	0	0	0	0
1	1	1	1	0	0	1	1	1	1	1	1	1	1	1	1	1	1	0	0	0	0	0	0
1	1	1	1	0	1	0	1	0	1	1	0	1	0	1	0	0	0	0	1	1	1	3	0
1	1	1	1	1	1	0	0	1	1	1	0	1	1	1	1	0	1	0	0	1	1	0	0
1	1	1	2	2	2	1	1	0	1	1	1	1	1	1	1	0	0	0	0	0	1	0	0
1	1	1	2	2	#NULL!	0	0	0	0	1	0	0	0	0	0	0	0	0	0	0	1	0	0
1	1	1	2	2	1	1	1	1	1	1	1	1	0	1	1	1	1	1	0	0	0	2	0
1	1	1	4	2	#NULL!	1	1	1	1	1	0	1	1	1	1	0	1	1	0	1	1	0	0
1	1	1	1	1	0	0	1	0	0	0	0	0	0	0	0	1	0	0	1	1	0	3	0
1	1	1	4	0	0	0	1	1	0	0	1	1	0	0	0	1	1	1	1	0	1	1	0
1	1	2	1	0	1	0	1	1	1	1	1	1	1	1	1	1	1	1	0	0	0	1	0
1	1	1	2	2	1	0	1	1	1	0	1	0	1	1	1	1	1	1	0	0	0	3	2
1	1	1	1	2	#NULL!	0	0	1	1	1	1	1	1	1	1	1	1	0	0	0	1	1	0
1	1	1	1	0	1	0	0	0	0	0	0	0	0	0	0	0	0	0	1	1	1	1	0
1	1	1	2	0	2	0	1	0	1	0	1	1	1	0	1	1	0	1	0	1	1	0	0
1	1	2	1	0	0	0	0	1	0	1	0	0	1	0	0	1	1	0	0	0	0	1	0
1	1	1	1	0	#NULL!	1	1	1	0	1	1	1	0	1	0	0	1	1	0	0	0	0	1
1	1	1	1	0	0	0	1	0	1	0	1	1	0	1	1	1	0	1	0	0	1	3	0
1	1	1	4	1	#NULL!	0	1	0	0	1	1	0	0	0	1	1	1	0	1	0	0	0	0
1	1	1	2	0	0	0	0	0	1	1	1	1	0	0	0	1	1	0	0	0	0	0	0
1	1	1	2	0	1	0	0	0	0	1	0	0	1	0	0	1	1	0	0	0	1	1	0
1	1	1	2	2	#NULL!	0	1	0	1	1	1	1	1	1	0	0	1	0	0	0	0	0	0
1	1	1	1	2	#NULL!	0	1	1	1	1	0	1	1	1	1	1	1	1	0	0	1	1	0
1	1	1	4	0	2	0	0	0	1	1	1	0	1	1	1	1	1	0	0	0	1	0	0
1	1	1	1	0	1	0	1	1	1	1	0	1	1	1	1	1	1	1	0	0	0	0	0
1	1	1	1	0	#NULL!	0	1	0	0	0	0	1	0	0	0	1	1	0	0	0	1	0	0
1	1	2	1	0	0	0	0	1	1	1	0	1	1	1	1	1	1	0	1	1	1	1	0
1	1	1	1	0	#NULL!	1	1	0	1	0	0	1	1	0	0	1	0	0	0	0	0	0	2
1	1	1	4	0	#NULL!	0	1	0	0	0	0	0	0	0	0	0	0	0	1	1	1	0	0
1	1	1	2	2	0	0	1	1	1	1	1	1	1	1	1	1	1	1	0	0	0	3	2
1	1	1	3	1	#NULL!	1	0	0	0	0	0	1	1	1	1	0	0	0	0	0	0	1	0
1	1	1	4	2	2	0	0	0	1	1	0	1	0	0	1	0	0	0	0	0	1	1	0
1	1	1	1	0	#NULL!	0	0	1	1	1	1	1	1	1	1	1	1	1	0	0	0	2	0
1	1	1	4	0	#NULL!	0	1	1	1	1	1	1	1	1	1	1	1	0	0	1	1	0	0
1	1	1	4	2	#NULL!	0	0	0	1	1	1	1	1	1	1	1	1	0	0	0	1	0	0
1	1	1	2	0	#NULL!	1	0	1	1	1	1	1	1	1	1	1	1	1	0	0	0	0	0
1	1	2	1	0	1	0	0	0	1	1	1	1	1	1	1	0	0	0	1	1	1	1	0
1	1	1	1	2	1	0	1	0	0	0	0	0	0	1	0	0	1	1	1	0	1	2	0
1	1	1	4	0	#NULL!	1	1	1	1	1	1	1	1	1	1	1	1	1	1	1	1	0	0
1	1	1	2	0	#NULL!	0	1	1	1	1	0	1	1	1	0	0	1	1	0	1	0	0	0
1	1	2	1	1	0	0	1	1	1	1	1	1	1	1	1	1	1	1	0	0	0	1	2
1	1	1	1	0	#NULL!	1	1	1	1	1	1	1	1	1	1	1	1	1	0	0	0	2	2
1	1	2	1	2	1	0	1	1	1	1	0	1	1	1	1	1	1	0	0	0	1	1	2
1	1	2	1	2	#NULL!	0	1	0	0	0	0	0	1	1	1	0	0	1	1	1	1	1	1
1	1	1	1	2	0	0	1	0	0	0	1	1	0	1	0	0	0	0	1	1	1	0	2
1	1	1	2	1	#NULL!	0	0	0	0	0	0	0	0	0	1	0	0	0	0	0	0	0	0
1	1	2	1	0	1	0	1	0	1	1	1	1	1	0	1	0	1	0	0	0	1	1	0
1	1	1	1	0	1	1	1	1	1	1	1	1	1	1	1	0	0	1	1	0	0	3	2
1	1	1	1	1	#NULL!	0	1	0	1	0	0	0	0	0	0	1	1	0	0	0	0	1	1
1	1	2	1	2	1	0	1	0	1	1	1	1	1	1	1	0	0	1	0	0	0	0	2
1	1	1	1	1	#NULL!	1	1	1	1	1	1	1	1	0	1	1	1	1	0	1	0	3	2
1	1	1	1	0	#NULL!	0	1	1	1	1	0	0	1	1	1	1	1	1	0	1	1	0	0
1	1	1	1	0	1	0	1	0	1	1	0	0	0	1	0	1	0	1	1	1	1	1	0
1	1	1	4	1	#NULL!	0	0	0	1	1	0	0	0	1	0	0	0	0	0	0	1	0	0
1	1	1	1	0	1	0	1	1	1	1	1	1	1	1	1	1	1	1	0	0	0	2	2
1	1	1	2	1	0	1	1	1	0	1	1	1	1	1	1	0	0	0	0	0	0	1	0
1	1	1	2	2	#NULL!	0	1	0	1	1	1	1	1	0	0	1	1	1	0	0	1	0	0
1	1	1	3	2	#NULL!	0	1	0	0	0	0	0	1	0	0	0	1	0	0	1	1	0	0
1	1	2	1	2	1	0	1	1	1	1	1	1	1	1	1	1	1	1	1	0	0	1	0
1	1	1	1	0	#NULL!	0	1	1	1	1	1	1	1	1	1	1	1	0	1	1	0	1	0
1	1	2	1	0	#NULL!	0	0	1	1	1	1	1	0	1	1	1	1	0	0	0	0	1	0
1	1	1	2	0	#NULL!	0	1	1	1	1	1	1	1	1	1	0	1	0	0	0	0	0	0
1	1	1	1	0	0	0	1	0	0	0	0	1	1	0	1	1	1	0	1	0	1	1	0
1	1	1	1	0	0	1	1	1	1	1	1	1	1	1	0	1	1	1	0	0	0	1	2
1	1	2	1	1	1	1	1	0	0	0	0	0	0	0	0	0	0	0	1	1	1	0	0
1	1	1	3	2	#NULL!	0	1	1	1	1	1	1	1	1	1	1	1	0	0	1	1	0	0
1	1	2	1	0	1	0	1	1	1	1	1	1	1	1	0	1	1	0	0	0	0	1	1
1	1	1	2	0	1	0	1	1	1	1	0	1	1	1	0	0	1	0	0	0	0	0	0
1	1	2	1	2	0	0	1	0	1	0	1	1	1	1	0	1	1	1	1	1	0	3	1
1	1	1	1	1	1	0	0	1	1	1	1	1	1	1	1	1	0	1	1	1	0	0	0
1	1	1	4	0	1	0	0	0	1	1	0	1	0	1	0	0	1	0	0	0	1	1	0
1	1	1	2	1	#NULL!	0	1	1	1	1	1	1	1	1	0	1	1	1	1	1	1	1	0
1	1	2	1	0	1	1	1	1	0	0	0	1	0	1	1	0	0	0	1	1	0	2	2
1	1	1	2	2	#NULL!	0	0	0	1	1	0	1	0	0	0	0	1	0	0	0	1	0	2
1	1	2	1	0	#NULL!	0	0	0	1	1	1	1	1	1	1	0	1	0	0	0	1	0	1
1	1	1	1	0	1	0	1	1	0	0	0	0	1	0	1	0	1	1	1	1	0	0	0
1	1	1	1	0	1	0	0	1	1	1	1	1	0	0	0	0	1	0	1	1	1	1	2
1	1	2	1	1	1	0	1	1	0	1	1	1	1	1	0	0	1	0	0	0	0	1	2
1	1	1	1	0	1	1	1	1	1	1	0	1	0	1	0	1	1	1	1	0	0	2	2
1	1	1	1	2	0	0	1	1	1	0	0	0	1	1	1	0	0	1	1	1	1	1	0
1	1	1	1	0	1	0	1	1	1	1	1	1	0	1	1	0	1	1	1	0	0	1	2
1	1	1	4	2	#NULL!	0	1	0	1	1	1	0	1	0	1	1	0	0	0	0	1	2	0
1	1	1	2	2	2	0	1	1	1	1	1	1	1	1	1	1	1	1	0	1	1	0	0
1	1	1	4	2	#NULL!	0	1	0	0	0	1	1	0	0	1	0	1	1	0	0	0	0	2
1	1	1	1	2	1	0	1	0	1	1	0	1	0	0	0	0	0	0	1	1	1	2	0
1	1	1	4	0	1	0	1	1	1	1	1	1	1	1	1	1	1	1	0	0	1	0	0
1	1	1	1	0	1	0	0	1	1	1	1	1	1	0	1	0	1	0	0	1	1	1	2
1	1	2	1	0	0	1	1	1	1	1	1	1	1	1	1	1	1	1	0	0	0	3	0
1	1	1	2	2	2	0	1	0	1	0	0	0	0	0	0	0	0	0	1	1	1	1	0
1	1	1	3	2	#NULL!	0	0	1	1	1	1	1	1	1	1	0	1	0	0	0	1	1	0
1	1	1	1	2	0	0	1	1	1	0	0	0	1	1	1	0	0	0	0	1	0	3	0
1	1	2	1	1	0	0	0	0	0	1	1	0	0	0	0	0	1	0	0	0	1	0	2
1	1	1	2	2	#NULL!	0	1	1	1	1	0	0	0	0	0	0	1	0	1	1	1	1	0
1	1	1	2	0	#NULL!	0	0	1	1	1	1	1	0	0	0	1	1	1	0	0	1	0	0
1	1	1	1	0	1	0	0	1	1	1	0	0	1	0	0	0	0	0	1	1	1	2	0
1	1	1	1	0	1	0	1	0	0	1	0	0	1	0	0	0	1	0	0	0	0	1	0
1	1	2	1	2	0	0	1	1	1	0	1	1	1	1	1	1	1	1	0	0	0	1	0
1	1	1	1	0	1	0	1	1	1	1	1	1	1	1	1	0	1	1	0	0	0	1	0
1	1	1	1	0	1	0	1	1	1	1	1	1	1	1	1	0	1	0	0	0	1	1	0
1	1	1	1	2	1	0	0	1	0	0	1	1	1	1	1	0	1	1	0	0	0	1	0
1	1	1	1	0	0	0	1	1	1	1	1	1	1	1	1	1	1	1	0	0	1	1	0
1	1	1	1	1	1	0	1	0	1	1	0	1	0	1	1	0	1	1	0	1	1	0	2
1	1	1	4	0	#NULL!	0	1	0	0	0	0	0	0	1	1	0	0	0	1	1	0	0	0
1	1	1	2	0	#NULL!	0	0	0	1	1	1	1	1	1	1	1	1	0	0	1	1	0	0
1	1	1	1	1	1	0	1	1	1	1	1	1	1	1	1	1	1	0	0	0	0	1	2
1	1	1	1	0	1	1	1	1	1	1	0	0	1	0	1	0	0	1	0	0	0	1	2
1	1	1	1	0	0	1	1	1	0	1	1	0	1	1	1	1	1	1	0	0	0	1	2
1	1	2	1	0	#NULL!	0	0	0	0	0	0	0	0	0	0	0	0	0	0	0	1	2	1
1	1	1	2	1	1	0	1	1	1	1	1	1	1	1	1	1	1	1	0	0	0	2	2
1	1	1	1	0	0	0	0	1	0	1	0	1	1	1	1	1	1	1	0	0	0	1	0
1	1	1	1	0	#NULL!	0	1	1	1	1	1	1	0	1	0	1	1	0	0	0	1	1	0
1	1	2	1	0	1	0	0	0	1	1	1	1	0	1	0	0	0	0	0	0	1	1	0
1	1	1	1	0	1	0	1	0	1	1	1	1	1	1	1	0	1	1	1	1	1	0	0
1	1	1	2	0	1	0	1	0	1	1	1	1	0	1	1	0	1	0	0	1	1	0	0
1	1	1	1	0	1	0	1	0	0	0	0	0	0	0	0	0	0	0	1	1	1	0	0
1	1	1	2	0	#NULL!	0	0	0	1	1	0	1	1	1	1	0	0	0	1	0	1	1	0
1	1	2	1	1	#NULL!	0	1	0	1	1	1	1	1	1	1	1	1	1	0	0	0	2	1
1	1	1	3	0	#NULL!	0	1	1	1	1	1	1	1	1	0	1	1	1	0	0	1	0	1
1	1	1	2	2	2	0	0	1	1	1	1	1	1	1	1	0	1	0	0	1	1	1	2
1	1	1	1	1	1	0	1	0	0	0	0	0	0	1	1	0	1	1	0	0	0	2	2
1	1	1	2	2	1	0	0	1	1	1	1	1	1	1	0	1	1	1	0	0	0	1	1
1	1	1	1	1	1	1	1	1	1	1	1	1	0	1	1	0	1	0	0	0	1	0	2
1	1	2	1	0	1	0	1	1	0	0	0	1	0	1	1	0	1	1	1	0	1	1	0
1	1	1	3	2	1	1	1	1	0	1	1	1	1	0	0	0	1	0	0	1	1	1	0
1	1	1	1	1	0	0	0	0	0	0	0	1	1	0	1	1	1	0	0	0	0	1	0
1	1	1	1	0	1	0	1	0	0	0	0	0	0	0	0	0	0	0	1	1	0	1	2
1	1	1	1	2	#NULL!	0	1	1	1	0	0	0	1	1	1	1	1	1	1	1	1	0	0
1	1	1	1	0	#NULL!	0	0	1	1	1	1	1	1	1	0	0	0	0	0	0	1	0	0
1	1	1	2	2	1	0	1	0	1	1	1	1	0	1	1	1	1	0	0	0	0	1	0
1	1	2	1	1	0	0	0	1	1	1	1	1	1	1	1	1	1	0	0	0	1	1	0
1	1	2	1	1	1	0	0	0	0	0	0	0	0	0	0	1	0	0	0	0	0	2	0
1	1	1	1	0	0	1	1	0	0	1	0	0	1	0	0	0	1	0	1	1	1	0	0
1	1	2	1	0	1	0	0	0	0	0	0	0	0	0	1	1	0	0	0	0	1	1	0
1	1	1	1	0	0	1	1	1	1	1	1	1	1	1	1	1	1	1	0	0	0	2	2
1	1	1	1	0	#NULL!	1	0	1	1	1	1	1	1	1	0	1	1	1	1	0	1	1	0
1	1	1	1	0	1	0	1	0	1	1	1	1	1	1	1	1	0	0	0	0	0	1	0
1	1	2	4	1	0	0	1	1	0	0	0	0	0	0	0	0	0	0	1	1	1	2	2
1	1	1	1	2	0	1	0	0	1	1	1	1	1	1	0	0	1	0	1	0	1	2	1
1	1	1	1	0	1	0	0	0	1	1	1	1	1	1	1	0	1	1	1	0	0	3	1
1	1	1	1	0	0	0	0	1	0	0	0	0	0	1	1	0	1	1	0	0	0	2	0
1	1	1	1	0	#NULL!	0	1	0	0	1	1	1	0	0	0	0	1	0	0	0	1	1	0
1	1	1	1	1	0	0	1	0	1	1	1	0	0	0	1	1	0	1	1	1	1	1	1
1	1	2	1	2	0	0	1	1	0	1	0	0	0	0	1	0	0	0	0	1	0	1	1
1	1	2	1	0	0	0	0	0	1	1	0	1	1	1	0	1	1	0	1	0	1	1	0
1	1	1	1	0	#NULL!	0	1	0	0	1	0	1	0	0	1	0	0	0	1	1	0	0	0
1	1	2	2	2	1	0	1	0	1	1	0	1	1	0	0	0	1	0	0	0	1	0	0
1	1	1	2	2	#NULL!	0	1	1	1	1	0	0	1	1	1	0	1	0	0	0	1	0	0
1	1	2	1	1	1	0	1	0	0	0	0	0	0	1	0	0	1	1	1	1	1	2	1
1	1	1	1	0	1	0	0	1	1	1	1	1	0	1	1	0	1	1	1	1	1	0	2
1	1	1	1	0	1	0	0	1	1	1	1	1	1	1	1	1	1	1	0	0	0	1	2
1	1	1	1	0	2	1	1	0	1	0	0	0	0	0	0	0	0	0	1	1	0	1	2
1	1	1	2	0	#NULL!	1	1	0	1	0	1	1	1	0	1	1	1	0	0	0	0	1	0
1	1	1	1	0	0	0	0	1	1	1	1	1	1	1	1	1	1	1	0	0	1	1	1
1	1	1	1	2	#NULL!	0	0	0	0	0	0	1	0	0	0	0	0	0	0	0	0	2	2
1	1	1	2	2	#NULL!	0	1	1	1	1	1	1	1	1	0	1	1	0	0	1	0	0	0
1	1	1	4	0	#NULL!	0	1	1	1	1	1	1	1	1	0	0	1	1	1	1	1	1	0
1	1	1	1	0	0	0	0	1	1	1	1	1	1	1	1	1	1	1	0	0	1	0	0
1	1	2	1	0	0	0	1	1	0	1	1	1	1	1	0	0	1	0	1	1	0	1	0
1	1	2	1	0	0	1	1	0	0	0	0	0	0	0	0	1	0	0	1	0	0	1	2
1	1	1	1	0	1	0	1	1	0	1	0	1	1	0	1	0	1	0	0	1	0	1	0
1	1	1	4	2	1	0	0	1	1	1	1	1	0	1	1	1	1	1	0	0	0	1	0
1	1	1	1	0	2	0	0	1	1	1	1	0	1	1	1	0	1	0	0	0	1	1	2
1	1	2	1	1	0	0	1	1	1	1	1	1	1	1	1	0	1	0	0	0	1	1	2
1	1	1	1	0	#NULL!	0	1	1	0	0	0	0	0	1	1	1	0	1	1	0	0	2	1
1	1	1	1	0	1	0	0	0	0	1	1	1	0	0	1	0	0	0	0	0	1	1	0
1	1	1	1	0	1	0	1	1	1	1	1	1	1	1	1	1	1	1	0	0	1	1	0
1	1	2	1	2	#NULL!	0	0	1	1	1	1	1	1	1	1	1	1	1	0	0	1	1	0
1	1	1	4	2	2	0	0	0	0	1	0	0	0	1	1	0	0	1	0	0	0	1	0
1	1	1	2	0	#NULL!	0	1	1	1	1	1	1	1	1	1	1	1	1	0	0	1	1	0
1	1	1	2	2	0	0	1	1	1	1	0	1	1	1	1	0	1	0	0	0	1	1	0
1	1	1	2	0	#NULL!	1	1	1	1	1	1	1	1	1	0	1	1	0	1	1	1	1	0
1	1	1	2	2	2	0	0	0	0	1	0	0	1	0	1	1	1	0	0	0	0	0	0
1	1	1	1	0	1	0	1	1	1	1	0	1	1	1	1	0	1	0	0	0	1	2	2
1	1	1	1	1	#NULL!	0	1	1	1	1	1	1	1	1	0	1	1	1	0	0	1	0	0
1	1	2	1	0	#NULL!	0	1	1	1	1	1	1	1	1	0	0	0	0	0	0	1	1	0
1	1	1	2	0	0	0	1	1	1	1	1	1	1	1	1	0	1	0	0	0	0	1	0
1	1	1	1	0	1	0	1	0	0	0	0	0	0	0	0	0	0	0	1	1	0	0	0
1	1	1	1	0	1	1	1	1	1	1	1	1	1	1	1	1	1	1	0	0	1	0	0
1	1	1	2	2	#NULL!	0	1	1	1	1	1	1	1	0	1	0	1	0	0	0	0	0	0
1	1	1	1	0	#NULL!	0	0	1	1	1	1	1	1	0	1	1	1	1	0	0	0	0	0
1	1	1	2	0	1	0	1	1	1	1	1	1	1	1	1	0	1	0	0	0	0	2	2
1	1	2	4	2	1	0	1	0	0	0	0	0	0	0	0	0	0	1	1	1	1	2	2
1	1	1	4	2	#NULL!	0	1	0	1	1	0	1	0	0	0	0	1	0	1	1	1	3	0
1	1	1	2	2	#NULL!	0	0	1	1	1	0	1	0	1	0	0	1	1	1	0	0	0	0
1	1	1	1	0	#NULL!	0	0	0	0	1	0	0	1	1	1	0	0	0	1	0	0	1	0
1	1	1	1	2	#NULL!	0	1	0	0	0	0	0	0	1	0	0	1	0	0	1	1	0	0
1	1	2	1	0	#NULL!	0	1	1	1	1	1	1	1	1	0	0	1	0	1	0	0	1	0
1	1	1	1	0	2	0	1	1	1	1	1	1	1	1	1	1	1	1	1	0	0	0	2
1	1	1	2	2	#NULL!	0	0	0	1	1	1	1	1	1	1	0	1	0	0	0	1	1	0
1	1	1	1	0	1	0	0	0	1	1	1	1	1	1	0	0	1	0	0	0	0	1	0
1	1	2	1	0	1	1	1	1	1	1	1	1	1	1	1	1	1	1	0	0	0	1	2
1	1	2	1	0	0	0	0	0	0	0	0	0	0	0	0	1	1	0	1	1	1	0	0
1	1	1	4	2	2	1	1	0	0	0	1	1	0	1	0	0	1	0	0	1	1	1	2
1	1	1	4	2	2	0	1	1	1	1	1	1	1	1	1	0	0	0	0	0	1	0	0
1	1	1	4	2	#NULL!	0	1	1	0	0	0	0	1	1	0	0	0	0	0	0	0	2	0
1	1	1	1	0	0	0	1	0	1	1	1	0	1	0	0	0	1	0	0	0	0	1	0
1	1	1	1	2	#NULL!	0	1	1	1	1	1	1	1	1	1	1	1	1	0	0	0	1	0
1	1	2	1	2	0	0	0	1	1	1	1	1	1	1	1	1	1	1	1	0	1	1	1
1	1	1	2	2	0	0	0	0	1	1	0	1	1	1	1	1	1	0	1	0	0	1	2
1	1	1	1	2	#NULL!	0	0	0	0	1	0	0	1	1	0	0	0	0	1	1	1	0	0
1	1	1	3	2	1	0	0	1	1	1	0	1	0	1	1	0	1	0	0	1	1	1	0
1	1	2	1	0	0	0	1	0	1	1	0	0	0	0	1	0	0	1	1	1	0	0	0
1	1	1	1	2	1	0	1	0	0	1	1	1	1	0	1	1	0	0	1	0	0	1	2
1	1	1	2	0	1	0	1	1	1	1	1	1	1	1	1	0	1	1	0	0	0	0	2
1	1	2	1	0	#NULL!	0	1	1	1	1	1	1	1	1	1	0	1	0	0	0	1	1	2
1	1	1	2	2	1	0	1	1	0	0	0	0	0	0	0	1	1	0	0	0	0	0	0
1	1	1	2	2	2	0	0	0	1	1	1	1	1	0	0	0	1	0	1	1	1	2	2
1	1	1	1	2	1	0	1	1	1	1	1	1	0	0	0	0	0	0	0	0	1	0	0
1	1	1	4	1	0	0	1	1	1	1	1	1	1	1	1	0	1	1	0	0	0	0	2
1	1	2	1	0	1	1	1	0	1	1	1	1	1	1	1	1	1	0	0	0	1	2	1
1	1	1	1	0	1	0	1	1	1	0	1	1	1	1	1	1	1	1	0	0	0	2	2
1	1	2	1	1	0	0	1	1	1	1	1	1	1	1	1	1	1	1	0	0	0	1	2
1	1	1	3	2	#NULL!	1	1	0	0	1	1	0	1	1	0	1	1	0	0	0	1	1	1
1	1	2	1	0	1	1	1	0	1	1	1	1	1	0	0	0	0	0	0	0	0	1	0
1	1	2	1	0	1	0	0	1	1	1	1	1	1	1	0	1	1	1	0	0	1	1	0
1	1	2	1	0	1	0	0	1	0	1	1	1	1	1	1	0	0	1	0	0	1	1	0
1	1	2	1	0	1	0	1	1	1	1	1	1	1	1	0	1	1	1	0	0	0	2	1
1	1	1	2	2	#NULL!	0	0	0	1	1	0	1	1	1	1	1	1	1	0	0	0	0	0
1	1	1	1	2	1	0	1	0	1	1	1	1	1	1	0	0	1	1	0	0	0	1	2
1	1	1	2	2	1	0	0	0	0	0	0	1	0	0	0	0	0	0	1	1	1	0	0
1	1	1	4	2	2	0	1	1	0	0	0	0	1	1	0	0	0	0	0	1	1	2	0
1	1	2	2	0	1	0	1	1	1	1	1	1	1	0	1	1	1	1	0	0	1	0	0
1	1	2	1	0	#NULL!	1	1	1	1	0	0	0	0	0	0	1	0	0	1	1	0	1	2
1	1	2	1	0	0	0	1	1	1	1	1	1	1	1	1	1	1	1	0	0	0	1	0
1	1	1	2	2	#NULL!	0	1	0	1	1	1	1	1	1	1	1	1	0	1	0	0	0	0
1	1	2	4	0	1	0	1	0	0	0	1	1	0	0	0	0	0	0	1	0	1	1	2
1	1	1	1	1	0	0	1	0	0	0	0	0	1	0	0	0	1	0	1	0	1	2	2
1	1	1	1	0	0	1	1	0	0	1	0	1	1	0	0	1	1	0	1	1	1	1	0
1	1	1	1	0	1	0	1	1	1	1	1	0	1	1	0	1	1	1	0	0	0	1	0
1	1	1	4	1	#NULL!	0	1	0	0	0	0	0	0	0	0	0	0	0	1	1	0	1	0
1	1	1	1	2	1	0	1	1	1	1	1	1	1	1	0	1	1	1	1	0	1	1	0
1	1	1	1	0	1	0	0	1	1	1	0	1	1	1	0	1	0	0	0	0	1	2	2
1	1	1	2	2	#NULL!	1	1	1	1	1	1	1	0	0	0	0	1	0	0	1	1	0	0
1	1	1	1	0	0	0	1	0	1	1	1	1	1	0	0	1	1	0	1	0	1	2	0
1	1	1	1	1	#NULL!	1	1	1	1	1	1	1	0	1	1	0	1	0	0	0	0	1	0
1	1	1	2	1	1	0	0	1	1	1	1	1	1	0	1	1	1	0	0	0	0	0	0
1	1	2	1	0	1	0	0	0	1	1	0	1	1	1	0	0	1	0	1	0	1	1	0
1	1	1	1	0	1	0	0	0	0	1	1	0	0	1	1	1	1	1	1	1	1	1	0
1	1	1	2	0	1	0	0	1	1	1	1	1	1	1	1	1	1	1	0	0	0	1	0
1	1	2	1	2	1	0	0	0	0	1	0	0	0	0	0	0	0	0	1	1	1	2	2
1	1	1	4	0	#NULL!	0	1	0	0	1	0	0	1	0	0	0	1	0	1	1	1	0	0
1	1	1	1	2	#NULL!	0	0	0	1	1	1	1	1	0	1	0	1	0	1	1	1	1	0
1	1	1	4	2	#NULL!	0	0	1	1	1	1	1	1	1	1	1	1	1	0	0	0	2	0
1	1	1	1	0	1	0	1	1	1	1	0	1	1	1	0	1	0	0	1	1	1	0	0
1	1	2	1	0	1	0	0	1	1	1	1	1	1	1	0	0	1	0	0	0	1	1	0
1	1	1	2	2	1	1	1	0	1	1	0	1	0	0	0	0	1	1	0	0	0	0	0
1	1	1	2	0	0	1	1	1	0	0	0	0	0	1	1	0	0	0	1	1	0	2	0
1	1	1	2	0	2	0	1	0	0	1	1	1	1	0	1	1	1	0	1	0	1	1	0
1	1	1	1	2	1	0	1	0	0	0	0	0	0	0	0	0	1	0	0	1	1	0	1
1	1	2	1	2	#NULL!	0	0	0	1	1	1	1	1	1	1	1	1	1	0	0	1	1	1
1	1	1	1	0	#NULL!	0	0	1	1	1	1	1	0	1	1	0	1	0	0	0	0	0	1
1	1	1	2	2	1	0	0	0	0	0	0	0	1	1	0	0	0	0	1	1	1	2	0
1	1	2	1	0	1	1	1	1	0	0	1	0	0	0	1	1	0	0	0	0	1	1	0
1	1	2	1	0	0	0	0	0	0	0	0	0	0	0	0	0	0	0	1	1	1	0	0
1	1	1	2	2	0	0	1	1	0	0	0	0	0	0	1	0	1	1	1	0	0	2	0
1	1	1	2	0	1	0	1	1	1	1	1	1	1	1	1	1	1	1	0	0	0	1	2
1	1	2	1	0	0	1	1	1	1	1	1	0	1	1	1	1	1	1	0	0	0	0	2
1	1	2	1	0	1	0	1	0	1	1	1	1	0	0	0	1	1	0	0	0	1	1	1
1	1	1	2	0	0	0	0	1	1	1	1	1	1	1	1	0	1	1	1	1	1	0	0
1	1	1	1	0	#NULL!	1	1	1	1	1	1	1	1	1	0	0	1	1	0	0	1	1	0
1	1	1	1	2	#NULL!	1	1	1	0	1	1	1	0	0	1	0	1	0	0	0	1	0	0
1	1	2	1	0	1	0	0	1	0	0	0	0	0	0	0	0	1	1	0	0	1	2	1
1	1	1	1	2	1	0	0	1	0	1	1	0	1	0	0	0	1	1	0	1	0	1	1
1	1	1	1	2	#NULL!	0	1	1	1	1	1	1	1	1	1	1	1	1	0	0	1	1	1
1	1	1	2	0	0	1	1	1	0	0	1	1	1	0	1	0	1	1	1	0	0	1	2
1	1	1	1	0	1	1	1	1	1	1	1	1	1	1	1	1	1	1	0	0	0	2	2
1	1	2	1	0	0	1	0	1	1	1	1	1	1	1	0	0	1	0	0	0	1	3	0
1	1	2	1	0	1	0	0	1	1	1	1	1	1	1	1	1	1	1	0	0	0	3	0
1	1	1	1	0	2	0	1	1	1	1	1	1	1	1	1	1	1	0	0	1	1	0	0
1	1	1	2	0	2	0	1	0	1	1	1	1	0	0	0	0	1	0	0	0	1	0	0
1	1	1	1	0	2	0	1	0	0	1	0	1	1	1	1	0	0	0	1	1	0	2	2
1	1	2	1	2	0	0	1	1	1	1	1	1	1	0	1	1	1	1	0	0	0	1	0
1	1	1	1	1	2	0	0	0	0	0	0	0	0	0	0	0	0	0	0	0	0	1	1
1	1	1	1	0	2	0	1	1	0	0	0	0	0	1	1	0	1	1	0	0	0	0	1
1	1	1	1	0	1	0	1	1	1	0	0	0	1	0	1	0	1	1	0	0	0	3	0
1	1	1	1	0	1	0	1	1	1	0	1	1	1	1	1	0	1	0	0	0	0	2	0
1	1	2	1	1	0	0	0	1	1	1	0	1	1	1	0	1	1	1	1	0	1	0	0
1	1	1	4	0	#NULL!	0	1	1	1	1	1	1	1	1	1	0	1	0	0	0	0	0	0
1	1	1	1	1	#NULL!	0	1	1	0	0	0	1	1	1	0	1	1	1	0	0	0	1	0
1	1	1	1	0	1	0	1	0	0	1	0	0	1	0	0	1	1	0	1	0	1	1	0
1	1	1	1	0	1	0	0	1	1	1	1	1	1	1	1	1	1	1	0	0	0	1	2
1	1	1	1	1	0	0	0	1	1	1	1	1	1	1	1	0	1	0	0	0	0	1	1
1	1	1	2	0	1	0	0	1	1	1	0	1	1	1	1	0	1	0	0	0	1	1	0
1	1	1	2	0	0	0	0	1	0	1	0	1	1	1	1	1	1	1	0	0	1	2	0
1	1	2	1	1	#NULL!	0	1	1	0	0	0	1	0	0	0	0	0	0	1	1	1	3	0
1	1	2	1	0	0	0	1	1	1	1	1	1	1	1	1	1	1	0	0	0	1	1	2
1	1	2	1	0	1	0	0	0	1	1	1	1	1	1	0	0	0	0	0	0	1	1	2
1	1	1	2	2	1	0	1	0	0	0	0	0	1	0	0	0	1	0	1	1	1	1	1
1	1	1	1	2	0	0	1	0	0	0	0	0	1	0	1	0	1	1	1	1	0	1	0
1	1	2	1	2	#NULL!	0	0	0	1	1	1	1	1	1	0	0	0	0	0	0	0	1	1
1	1	1	1	0	2	0	0	1	1	1	1	0	1	1	1	0	0	1	0	0	0	1	0
1	1	1	4	0	#NULL!	0	0	1	1	1	1	1	1	1	1	0	1	0	0	0	1	0	0
1	1	1	1	0	1	1	1	1	0	1	0	1	0	1	1	1	1	1	0	0	1	0	1
1	1	1	1	1	0	0	0	1	1	1	0	1	1	1	1	1	1	1	1	0	1	1	2
1	1	1	1	0	0	0	1	1	1	0	1	1	1	1	1	1	1	0	1	1	1	1	2
1	1	1	1	0	2	0	1	1	1	1	1	1	1	1	1	1	1	0	0	0	0	0	0
1	1	1	3	0	2	0	1	1	1	1	1	1	1	1	1	1	1	1	0	0	1	2	2
1	1	1	2	0	#NULL!	1	1	1	1	1	0	0	0	0	1	0	1	1	0	0	0	0	0
1	1	1	1	0	1	0	1	0	0	0	0	0	1	0	0	0	1	0	0	0	0	0	0
1	1	1	2	0	#NULL!	0	1	1	1	1	1	1	1	1	1	1	1	0	1	0	1	0	0
1	1	1	1	2	#NULL!	1	1	1	1	1	1	1	1	1	1	1	1	1	0	0	1	1	0
1	1	2	1	0	0	0	0	0	0	1	0	1	1	0	1	0	1	0	1	1	1	1	1
1	1	1	1	0	#NULL!	0	0	1	1	1	1	1	1	1	1	0	0	0	0	0	0	1	1
1	1	1	2	2	#NULL!	0	0	0	0	1	0	1	0	0	0	1	0	0	0	0	0	1	0
1	1	1	4	2	2	0	0	0	0	0	0	0	0	0	0	0	0	0	1	1	1	2	2
1	1	1	1	2	1	1	1	0	1	1	1	1	1	1	1	0	1	0	0	0	0	1	0
1	1	2	1	0	0	0	1	0	1	1	1	1	1	1	1	0	1	1	0	0	0	1	0
1	1	1	1	0	0	0	1	1	1	1	1	1	1	1	1	1	1	1	0	0	0	0	2
1	1	1	1	0	1	0	0	0	1	1	1	1	0	1	0	1	1	1	0	1	1	1	2
1	1	1	4	2	1	1	1	1	1	1	1	1	1	1	1	1	1	1	0	0	0	2	0
1	1	1	2	2	0	0	1	0	0	0	1	1	1	1	1	1	1	0	1	1	0	0	0
1	1	1	2	2	0	0	1	0	0	0	0	0	0	0	0	0	0	0	1	1	1	1	1
1	1	1	1	0	1	0	1	1	0	0	0	0	0	1	1	0	0	1	1	1	0	1	2
1	1	1	2	0	#NULL!	1	1	0	1	1	1	1	1	1	1	1	1	1	1	1	0	1	1
1	1	1	2	2	1	0	0	1	1	1	0	1	1	0	1	0	1	0	0	1	0	1	0
1	1	1	2	2	0	0	0	0	0	0	0	0	1	1	1	1	1	0	0	0	0	1	0
1	1	1	4	2	#NULL!	0	1	0	0	1	0	1	0	0	1	1	1	0	0	0	1	1	2
1	1	1	1	0	1	0	0	0	0	1	1	0	0	1	1	1	0	0	0	0	0	1	2
1	1	2	4	2	#NULL!	0	1	0	0	0	0	0	0	0	1	0	0	0	1	1	0	2	0
1	1	1	4	2	#NULL!	0	0	0	0	0	1	1	1	0	1	1	1	0	0	0	0	1	0
1	1	1	1	0	1	0	1	0	0	0	0	0	1	1	1	0	1	0	1	1	1	2	0
1	1	1	2	0	#NULL!	0	1	1	1	1	0	1	0	1	1	0	1	0	0	0	0	1	0
1	1	1	2	0	0	0	1	0	1	1	1	1	1	0	0	0	0	0	1	1	1	1	0
1	1	1	4	0	0	0	1	1	1	1	1	1	1	0	1	1	1	1	0	0	0	2	2
1	1	1	2	0	1	0	1	1	0	0	0	0	0	0	0	0	1	1	0	0	0	1	1
1	1	1	1	0	1	0	0	0	0	0	0	0	0	0	0	1	1	0	1	1	1	1	0
1	1	1	1	0	1	0	1	0	0	1	1	1	0	1	1	0	0	0	1	1	1	1	0
1	1	1	1	2	1	0	0	0	1	0	0	0	0	0	0	0	1	0	0	0	0	0	0
1	1	1	1	0	1	0	0	0	1	1	1	1	1	1	0	0	0	0	0	0	0	1	0
1	1	1	1	0	0	1	1	1	1	1	1	1	1	1	1	1	1	1	0	0	0	3	2
1	1	1	1	1	1	0	0	0	0	0	1	0	1	1	1	0	0	1	0	0	0	1	0
1	1	2	1	0	0	0	1	1	1	1	1	1	1	1	1	1	1	0	0	0	0	0	0
1	1	1	1	0	#NULL!	0	0	1	1	1	1	1	1	1	1	1	1	1	0	0	0	0	0
1	1	1	3	0	0	0	0	1	1	1	1	1	1	1	1	0	1	0	1	1	1	1	2
1	1	1	4	0	0	0	1	1	1	1	1	1	1	1	1	0	1	0	0	0	0	1	0
1	1	1	4	0	#NULL!	0	0	0	1	1	1	1	1	1	1	1	1	1	1	0	1	1	0
1	1	1	1	0	0	0	1	1	1	1	1	1	1	1	0	1	1	0	0	0	1	2	2
1	1	1	2	0	1	0	0	0	0	0	0	1	1	0	1	0	0	0	1	1	1	1	0
1	1	1	1	1	1	0	0	0	0	0	0	0	1	0	0	1	1	1	0	0	1	0	0
1	1	1	2	2	0	0	1	1	1	1	1	1	1	1	1	1	1	0	0	0	0	1	0
1	1	1	4	2	#NULL!	0	0	1	1	1	1	1	1	0	0	1	1	1	1	0	0	0	0
1	1	2	1	0	#NULL!	0	1	0	0	1	1	1	1	1	1	0	1	0	0	0	0	1	0
1	1	1	2	2	#NULL!	1	1	0	0	1	1	1	0	0	1	0	1	0	0	0	0	0	0
1	1	1	1	0	1	1	1	0	0	1	1	1	0	1	0	1	1	0	1	0	1	0	2
1	1	2	1	0	0	0	0	1	1	1	1	1	1	1	1	1	1	0	0	0	0	0	0
1	1	1	1	0	0	0	1	1	0	0	1	1	1	1	1	0	1	1	0	0	1	1	2
1	1	1	1	0	1	0	0	0	1	1	1	1	0	0	0	1	0	0	0	0	1	2	2
1	1	1	1	0	1	0	1	1	1	1	1	1	1	1	1	1	1	0	1	1	1	2	0
1	1	1	1	2	1	0	1	1	0	0	1	1	1	1	1	1	1	1	0	0	0	0	0
1	1	1	1	0	1	0	0	0	1	1	1	1	0	1	1	1	1	1	1	1	1	1	2
1	1	1	1	2	0	0	1	1	1	1	1	1	1	0	1	0	1	1	0	1	1	2	1
1	1	1	1	1	0	0	0	1	1	1	0	0	1	1	0	0	1	0	0	0	1	1	0
1	1	2	1	2	1	0	1	1	1	1	0	0	1	1	1	1	1	1	0	0	0	0	0
1	1	1	1	0	#NULL!	1	0	1	0	1	1	1	1	1	1	1	1	1	0	0	1	1	0
1	1	1	1	2	1	0	1	0	1	1	0	1	1	1	1	1	0	0	0	0	1	1	2
1	1	1	2	0	#NULL!	0	0	0	1	1	1	1	1	1	1	1	1	0	0	0	1	2	0
1	1	1	2	0	#NULL!	0	0	1	1	1	0	1	1	0	0	1	1	0	0	0	0	0	0
1	1	1	4	0	#NULL!	0	0	0	0	0	0	0	1	0	0	0	0	0	1	1	1	2	0
1	1	1	1	0	1	0	0	1	1	1	1	1	1	1	1	1	1	1	0	0	0	1	0
1	1	1	1	0	0	0	1	0	0	1	0	1	0	0	0	1	1	0	0	0	1	1	0
1	1	1	1	2	#NULL!	0	1	0	1	1	0	0	1	1	1	0	0	0	1	1	1	1	2
1	1	2	1	1	1	0	1	1	1	1	1	1	1	1	0	0	1	0	0	0	0	0	2
1	1	1	1	0	#NULL!	0	0	0	0	0	0	0	1	0	0	0	0	0	0	0	1	1	0
1	1	1	4	2	1	0	0	1	1	1	1	1	1	1	0	1	1	0	0	0	1	0	0
1	1	1	1	0	1	0	1	0	1	0	1	1	1	1	1	1	1	0	1	1	1	1	0
1	1	1	4	2	1	1	0	0	1	1	0	1	1	1	0	0	1	0	0	0	1	1	0
1	1	1	1	2	0	0	1	0	0	0	1	1	1	1	1	0	0	1	0	0	0	0	0
1	1	1	1	0	1	1	1	1	1	1	1	1	1	1	0	0	0	0	1	0	1	2	0
1	1	1	4	0	2	1	0	1	1	1	1	1	1	1	1	1	1	0	0	1	1	0	0
1	1	2	1	0	0	0	0	1	1	1	0	1	1	1	1	1	1	1	1	0	1	1	0
1	1	2	1	0	0	0	1	0	1	1	1	1	1	0	0	1	1	0	0	1	0	1	0
1	1	1	4	2	1	0	0	1	1	1	1	1	0	0	0	1	1	0	0	0	0	0	1
1	1	1	1	2	0	0	1	1	1	1	1	1	1	1	1	1	1	1	0	0	0	2	2
1	1	1	4	0	0	0	0	0	0	0	0	0	0	0	0	0	0	0	1	1	0	0	0
1	1	1	1	2	#NULL!	0	0	0	1	1	1	1	1	1	0	1	1	0	1	1	1	1	0
1	1	1	2	2	2	0	0	0	1	1	1	1	1	1	1	1	1	1	0	0	1	1	0
1	1	1	2	0	0	0	1	1	0	1	1	1	1	1	1	1	1	1	0	1	0	1	0
1	1	2	1	0	0	1	1	0	1	1	1	1	1	1	1	0	1	0	1	0	1	1	1
1	1	1	2	2	#NULL!	0	1	1	1	1	0	0	0	1	1	0	1	0	1	0	0	1	2
1	1	1	1	2	1	0	1	1	1	1	1	1	1	0	1	0	1	0	0	1	1	1	0
1	1	2	1	0	#NULL!	0	1	1	0	0	1	1	0	0	0	1	1	0	0	0	1	1	0
1	1	2	1	2	1	0	1	0	0	1	0	1	1	1	1	1	1	0	0	0	1	3	2
1	1	1	2	0	0	1	0	0	0	1	0	1	1	0	0	1	1	0	0	0	0	2	1
1	1	1	1	2	1	0	1	0	0	0	0	0	0	0	0	0	1	1	0	0	1	1	2
1	1	2	1	2	1	0	0	0	1	1	0	1	1	1	1	0	1	0	0	0	1	1	0
1	1	1	2	0	1	0	0	1	1	1	0	0	1	1	1	1	1	0	0	0	0	1	0
1	1	1	2	1	0	0	0	0	1	1	1	0	1	1	1	0	1	0	0	0	1	2	0
1	1	1	1	0	2	1	1	1	1	1	1	1	1	1	1	1	1	1	0	0	0	0	2
1	1	1	1	2	1	0	0	0	0	1	0	0	0	0	0	1	1	1	0	0	0	1	2
1	1	1	1	2	1	1	1	0	0	1	0	0	0	0	0	1	1	0	0	0	0	0	0
1	1	1	1	0	0	0	1	1	1	1	1	1	1	1	1	0	1	0	0	0	1	1	1
1	1	1	2	0	#NULL!	0	1	1	0	0	0	0	1	1	1	0	0	0	1	1	1	1	0
1	1	1	1	2	1	0	1	1	1	1	1	1	1	1	0	0	1	0	0	1	1	2	2
1	1	1	2	0	#NULL!	0	1	1	1	1	1	1	1	1	1	1	1	1	0	0	0	0	0
1	1	1	1	0	#NULL!	0	1	1	1	1	1	1	1	1	1	0	1	1	0	0	0	3	0
1	1	2	1	1	0	1	0	1	1	1	0	0	1	0	1	1	1	1	1	1	1	2	0
1	1	2	1	1	0	0	1	0	0	1	0	0	0	0	0	1	1	0	1	1	1	0	2
1	1	2	1	2	1	0	1	1	0	1	1	1	1	1	1	1	1	1	0	0	1	2	2
1	1	2	2	0	0	0	1	1	1	1	1	1	1	1	1	1	1	1	1	1	0	1	1
1	1	1	2	2	2	0	1	0	0	1	0	0	0	1	1	1	1	1	0	1	1	1	0
1	1	1	1	0	#NULL!	0	0	0	0	0	0	0	1	0	0	0	0	0	0	0	1	0	0
1	1	1	1	2	#NULL!	0	1	1	1	1	1	1	1	1	1	1	1	1	0	0	1	2	2
1	1	1	2	2	2	1	1	1	1	1	1	1	1	1	1	1	1	1	1	0	1	1	2
1	1	2	1	0	#NULL!	0	1	1	1	1	1	1	1	1	1	1	1	0	0	0	1	0	0
1	1	1	2	2	#NULL!	0	0	0	0	0	0	0	0	0	0	1	1	0	0	0	0	1	0
1	1	1	2	2	#NULL!	0	1	1	0	1	0	0	1	0	0	0	1	0	0	0	0	1	0
1	1	1	1	1	#NULL!	0	1	1	1	1	1	1	1	1	1	1	1	1	0	0	0	1	0
1	2	2	1	0	0	0	0	1	1	1	1	1	1	1	1	1	1	0	1	1	1	1	0
1	2	2	1	0	1	0	0	1	1	1	0	0	1	1	1	1	1	1	0	0	1	0	0
1	2	1	1	0	0	0	0	0	1	1	1	1	1	1	1	0	1	0	0	0	1	1	0
1	2	1	2	0	#NULL!	0	0	1	1	1	1	1	1	1	1	0	1	0	0	0	1	2	0
1	2	2	1	0	1	1	1	1	1	1	1	1	1	1	0	1	1	0	0	0	1	0	0
1	2	1	1	2	0	0	0	1	1	1	1	1	1	1	0	0	1	0	0	0	1	1	0
1	2	2	1	0	0	0	0	1	1	1	0	1	1	1	1	1	1	0	0	0	1	1	0
1	2	2	1	0	0	1	0	0	1	1	1	1	0	1	1	1	0	0	1	1	1	1	1
1	2	1	1	0	0	0	0	0	1	1	1	1	1	1	1	0	0	1	1	1	0	0	0
1	2	1	2	2	#NULL!	1	1	1	1	1	0	0	1	0	1	0	1	0	1	1	1	0	0
1	2	1	4	0	1	0	1	1	1	1	1	1	1	1	0	0	1	0	0	0	1	1	0
1	2	2	1	1	0	0	0	0	0	0	0	0	0	0	0	0	0	0	1	1	1	2	0
1	2	1	4	1	#NULL!	0	0	0	0	0	0	1	0	0	0	0	0	0	0	0	1	2	0
1	2	1	2	2	0	0	1	0	0	0	0	1	0	1	1	0	1	0	1	1	1	2	0
1	2	2	1	0	0	0	0	1	1	1	0	1	1	1	0	1	1	0	1	1	1	1	2
1	2	1	1	0	0	0	0	0	0	0	0	1	0	1	1	1	0	1	1	0	0	1	0
1	2	2	1	0	0	0	0	1	1	1	1	1	1	1	0	0	0	0	1	1	1	1	0
1	2	2	1	0	1	0	1	0	0	1	1	1	1	1	0	1	1	0	1	1	0	1	0
1	2	1	1	1	0	0	0	1	1	1	1	1	1	1	1	0	1	0	1	1	1	1	0
1	2	1	4	1	1	0	1	1	1	1	0	1	1	1	0	1	1	0	1	0	0	0	0
1	2	1	2	0	1	0	1	1	1	1	1	1	1	1	1	0	1	1	0	0	0	0	0
1	2	1	4	1	1	0	1	0	0	0	0	0	0	0	0	0	0	0	0	0	1	3	0
1	2	1	1	0	1	0	1	1	0	0	1	1	1	0	0	1	1	1	0	1	0	1	2
1	2	2	1	0	1	0	1	1	1	1	1	1	1	1	1	1	1	1	0	0	1	1	0
1	2	1	1	1	1	0	0	1	1	1	1	1	0	1	1	1	1	0	0	0	1	1	0
1	2	1	2	2	2	0	1	0	1	1	0	0	0	0	0	1	1	0	1	1	1	0	0
1	2	1	1	0	1	0	1	0	0	0	0	0	0	0	0	0	0	0	1	1	0	0	0
1	2	1	2	2	0	0	1	1	1	1	0	0	1	1	0	1	0	0	0	1	1	1	0
1	2	1	4	0	#NULL!	0	1	1	0	0	1	1	1	1	0	0	0	0	0	1	1	0	1
1	2	2	1	0	1	0	0	0	0	0	0	0	1	1	0	1	1	0	1	1	1	2	0
1	2	1	4	0	1	0	1	1	1	1	1	1	1	1	1	1	1	1	1	0	1	2	0
1	2	2	1	0	0	0	1	1	1	1	1	1	1	1	1	1	1	0	0	0	0	1	0
1	2	1	1	0	1	1	0	1	1	1	0	1	1	1	1	1	1	0	0	0	0	3	0
1	2	2	1	0	1	0	0	1	1	1	0	1	1	1	0	0	1	0	0	0	1	2	2
1	2	2	1	0	0	0	0	1	1	1	1	1	1	0	1	1	1	0	0	0	0	2	2
1	2	1	2	0	1	0	1	1	0	0	1	1	1	0	0	1	1	1	0	1	1	0	0
1	2	2	1	0	0	0	0	0	0	0	0	0	1	0	0	0	0	1	1	1	0	1	0
1	2	1	1	2	#NULL!	0	1	1	1	1	1	1	1	1	1	1	1	1	0	1	1	0	0
1	2	2	1	1	1	0	1	0	1	1	0	0	1	1	1	1	1	0	0	0	0	0	0
1	2	1	2	0	#NULL!	1	1	1	1	1	0	0	1	0	0	1	1	0	0	0	1	0	0
1	2	2	1	2	0	1	1	1	1	1	1	1	1	1	0	1	0	0	0	0	1	1	1
1	2	2	1	0	#NULL!	0	0	0	1	1	1	1	0	1	1	1	1	0	0	0	1	1	2
1	2	1	2	2	2	0	1	0	0	0	0	1	1	0	1	0	0	0	1	1	1	0	0
1	2	1	4	1	1	1	1	1	1	1	1	1	0	0	0	0	1	0	0	0	0	2	0
1	2	2	1	0	0	0	1	0	0	1	0	0	0	0	1	1	1	0	0	0	1	1	0
1	2	1	1	1	1	0	1	1	0	1	0	1	1	1	1	0	1	1	1	0	1	0	2
1	2	1	1	0	1	0	1	1	1	1	1	1	1	0	1	1	1	0	1	0	1	0	2
1	2	1	1	2	0	0	0	1	1	1	1	1	1	0	0	1	1	0	0	1	1	1	0
1	2	2	3	2	1	0	0	0	1	1	0	0	1	1	1	0	0	0	0	1	1	0	0
1	2	2	1	1	1	0	0	1	1	0	1	1	0	1	0	1	1	1	0	0	0	1	1
1	2	1	1	0	1	0	0	0	1	1	1	1	1	1	0	1	1	0	1	1	1	1	0
1	2	1	3	2	#NULL!	0	1	0	0	1	0	0	1	0	1	0	1	1	1	1	1	0	0
1	2	1	4	0	1	0	1	0	1	0	0	0	0	0	0	0	0	0	1	0	1	2	0
1	2	1	1	2	1	0	0	1	1	1	1	1	1	1	1	0	1	0	0	0	1	1	2
1	2	2	1	0	#NULL!	0	1	0	0	0	0	1	0	0	1	0	0	1	1	1	1	0	0
1	2	1	1	0	1	0	1	0	1	1	0	1	0	1	1	0	0	0	0	0	1	0	0
1	2	1	1	0	1	0	0	1	1	0	1	0	0	1	0	1	0	0	1	0	1	1	0
1	2	1	2	0	#NULL!	1	1	1	1	1	1	1	1	1	1	1	1	1	1	1	1	1	0
1	2	1	1	0	0	0	1	1	1	1	1	1	1	1	1	1	1	1	0	0	0	1	0
1	2	1	1	0	1	1	1	1	1	1	1	1	1	1	1	0	1	0	0	0	1	0	0
1	2	2	1	0	0	0	0	0	0	1	0	0	1	1	0	1	1	0	1	1	1	1	0
1	2	1	2	2	1	0	0	1	1	1	1	1	1	1	1	1	1	1	0	0	1	2	0
1	2	2	1	0	0	0	1	1	0	0	1	1	1	0	0	1	1	1	0	0	1	2	0
1	2	1	4	1	1	0	1	1	1	1	1	1	0	0	0	0	1	0	0	0	1	0	0
1	2	2	1	1	1	0	1	0	1	1	1	1	1	0	1	1	0	0	0	0	1	1	0
1	2	1	1	0	1	1	0	0	0	0	0	0	0	0	0	0	0	0	1	1	1	0	0
1	2	2	1	0	0	0	1	0	1	1	1	1	0	0	1	0	0	0	0	0	1	1	0
1	2	2	1	0	1	0	0	1	1	1	1	1	1	1	1	1	1	1	0	0	0	0	0
1	2	2	1	1	1	0	1	0	1	1	1	1	1	1	1	1	1	0	1	1	1	2	2
1	2	1	3	0	1	1	0	0	1	1	0	1	1	1	1	0	1	0	0	0	0	0	2
1	2	1	1	0	1	0	1	1	0	0	1	1	1	1	0	1	1	0	1	1	1	2	2
1	2	2	1	0	0	1	0	0	1	1	0	1	1	1	0	1	0	0	0	0	1	1	0
1	2	2	1	0	1	1	1	0	1	1	1	1	1	1	0	1	1	0	0	0	1	1	2
1	2	1	1	2	#NULL!	0	1	1	1	1	1	1	1	1	1	1	1	1	0	0	0	0	0
1	2	1	2	0	2	0	1	1	1	1	1	1	1	1	0	0	1	0	0	0	0	1	0
1	2	2	1	0	0	0	1	1	1	1	1	1	1	0	1	1	1	1	1	0	0	1	0
1	2	1	2	1	0	0	1	0	1	1	1	1	1	0	1	1	1	1	0	0	1	0	0
1	2	2	1	0	1	0	0	1	1	1	1	1	1	1	1	1	1	0	0	0	1	2	0
1	2	2	2	0	1	0	1	1	1	1	1	1	1	1	1	1	1	0	1	1	1	2	2
1	2	2	1	2	0	0	0	0	0	0	0	0	0	0	0	0	0	0	1	1	1	2	2
1	2	1	2	2	1	1	1	1	0	0	0	1	1	1	0	1	1	0	0	1	1	2	2
1	2	1	4	0	1	0	0	1	1	1	1	1	1	1	1	0	1	0	0	0	1	2	0
1	2	1	1	1	0	1	0	1	1	1	1	1	1	1	1	1	1	1	0	0	0	1	1
1	2	2	1	0	0	0	1	1	1	1	1	1	1	1	1	1	1	1	0	0	0	2	0
1	2	2	1	0	1	1	1	0	0	0	0	0	0	0	1	0	0	1	1	1	1	0	0
1	2	2	1	0	0	0	0	1	1	1	0	1	0	1	1	1	1	1	0	0	0	1	1
1	2	2	4	0	0	0	0	0	1	1	0	1	1	1	1	1	1	0	0	0	0	1	0
1	2	2	1	0	0	0	0	0	0	0	0	0	0	0	0	0	0	0	1	1	1	1	0
1	2	1	4	0	2	0	1	1	0	0	1	1	0	0	0	1	1	0	1	1	0	2	0
1	2	1	1	0	1	0	1	0	1	1	0	0	1	1	1	0	1	0	0	0	0	1	1
1	2	1	2	2	2	0	1	0	0	0	0	0	0	0	0	0	0	0	1	1	1	0	0
1	2	1	1	2	1	0	1	0	1	1	1	1	1	1	0	1	1	0	0	0	1	2	2
1	2	1	1	0	0	1	1	0	1	1	0	1	1	0	1	1	1	0	0	0	1	1	0
1	2	2	1	0	0	0	0	0	0	1	0	1	0	0	0	0	0	0	0	1	1	0	0
1	2	2	1	0	1	0	0	1	0	1	0	1	1	0	0	1	1	1	0	1	1	1	1
1	2	1	3	2	#NULL!	0	0	0	1	1	0	0	1	1	0	0	1	0	0	0	1	0	0
1	2	2	1	1	1	0	1	1	1	1	1	1	1	1	1	0	1	1	1	1	1	1	2
1	2	1	1	0	0	0	1	1	1	1	0	1	0	1	0	0	0	0	1	1	1	0	0
1	2	1	1	0	0	1	0	1	0	0	0	0	1	0	0	1	1	0	0	0	1	1	0
1	2	1	3	0	1	0	0	0	0	0	0	0	0	0	1	0	1	0	1	1	1	0	0
1	2	2	1	2	0	0	1	1	1	1	1	1	1	1	1	1	1	1	0	0	0	0	2
1	2	1	1	0	0	0	1	0	0	0	1	1	1	0	1	1	1	0	1	1	0	0	0
1	2	2	1	0	0	0	0	1	1	1	1	1	1	1	1	1	1	1	0	0	1	0	0
1	2	2	1	0	0	0	1	1	1	1	1	1	1	1	0	1	1	1	0	0	1	1	0
1	2	1	1	0	0	1	1	1	1	1	1	1	1	0	0	0	1	0	0	0	0	0	0
1	2	2	1	0	1	0	1	0	0	0	0	0	0	0	0	1	0	0	1	1	0	1	1
1	2	2	1	1	#NULL!	0	1	1	1	1	0	1	1	1	1	1	1	1	1	1	1	0	2
1	2	1	2	1	1	0	0	0	0	0	0	0	0	0	1	0	0	0	1	1	1	2	0
1	2	1	1	0	0	0	0	1	1	1	1	1	1	1	1	0	1	1	0	0	0	1	2
1	2	2	1	0	0	0	1	1	1	1	0	1	0	0	0	0	1	0	0	0	1	1	0
1	2	2	1	1	0	0	1	1	0	0	0	1	0	0	0	0	0	1	0	1	0	1	0
1	2	1	4	0	#NULL!	0	0	0	0	0	1	1	0	0	0	0	0	0	1	1	1	0	0
1	2	2	1	0	0	0	1	0	0	1	0	0	1	0	0	1	1	0	0	0	1	1	0
1	2	1	1	1	1	0	0	1	1	1	1	1	1	1	1	0	1	0	0	0	1	2	0
1	2	1	2	0	#NULL!	0	1	0	0	0	0	0	0	0	0	0	0	0	1	1	1	1	2
1	2	1	4	0	#NULL!	0	0	0	0	0	0	0	0	0	0	0	0	0	1	1	1	1	1
1	2	2	1	0	0	1	1	1	1	1	1	1	0	1	0	1	1	0	1	1	1	1	0
1	2	1	1	0	0	0	1	0	1	1	0	1	1	0	1	0	1	1	0	0	0	1	0
1	2	2	1	0	1	1	1	0	0	0	0	0	0	0	0	0	0	0	0	0	0	2	2
1	2	2	2	1	1	0	1	0	1	1	1	1	0	1	1	0	1	0	1	0	0	1	1
1	2	1	1	0	1	1	1	1	1	1	1	1	1	1	1	0	1	1	1	1	1	0	0
1	2	2	1	0	0	0	1	1	1	1	1	1	1	1	0	0	0	0	1	0	0	1	0
1	2	1	4	0	1	0	1	0	0	1	0	0	0	0	0	0	1	0	0	1	1	0	0
1	2	2	1	0	0	0	1	0	1	1	0	0	1	1	0	0	1	0	1	0	1	1	0
1	2	1	1	2	1	0	0	1	1	1	1	1	0	1	1	0	1	0	1	1	1	2	2
1	2	1	1	0	1	0	0	0	1	1	1	1	0	1	0	0	0	0	0	1	1	0	0
1	2	2	1	0	1	0	0	0	1	1	1	1	0	0	0	0	1	0	0	0	1	2	0
1	2	2	1	1	1	1	1	0	1	1	1	1	1	1	0	1	1	0	0	0	0	3	0
1	2	1	4	0	#NULL!	0	0	1	1	1	1	1	1	1	1	1	1	1	0	0	0	2	0
1	2	2	1	0	1	0	0	1	1	1	1	1	1	1	1	1	1	1	1	1	1	2	2
1	2	1	4	1	#NULL!	0	0	1	1	1	1	1	1	1	0	0	0	0	0	0	0	1	0
1	2	1	1	0	0	1	1	1	0	0	0	1	0	0	0	1	0	0	0	0	1	1	2
1	2	1	4	1	#NULL!	0	1	0	0	0	0	0	1	0	0	1	1	0	1	1	1	1	1
1	2	1	2	0	0	0	0	0	0	0	0	0	0	0	0	0	0	0	1	1	1	1	0
1	2	2	1	0	#NULL!	1	1	1	1	1	0	0	1	0	0	1	0	0	1	0	1	0	0
1	2	1	2	2	1	0	0	0	0	0	0	0	0	0	0	0	0	0	1	1	1	1	0
1	2	2	1	2	0	0	1	0	0	0	0	0	0	0	0	0	0	0	1	1	1	1	2
1	2	1	4	1	1	0	1	1	0	1	1	1	0	1	1	1	1	0	1	0	1	0	1
1	2	1	1	0	1	0	1	1	1	1	0	1	0	1	1	0	1	0	1	1	1	1	0
1	2	1	2	0	1	0	0	1	1	1	1	1	1	1	1	0	1	1	1	1	1	0	0
1	2	1	4	2	2	0	1	0	0	0	0	0	0	0	0	0	0	0	0	0	1	0	0
1	2	1	1	0	1	1	1	1	1	1	1	1	1	1	1	1	1	1	0	0	1	1	1
1	2	2	1	0	0	1	0	0	1	1	0	1	1	0	1	0	0	0	0	0	1	2	0
1	2	2	1	1	0	0	0	0	0	0	1	1	0	1	1	1	0	0	1	0	1	1	2
1	2	1	3	1	#NULL!	0	1	1	1	1	1	1	0	1	0	1	1	1	1	1	1	2	0
1	2	2	1	0	0	0	0	1	1	1	1	1	1	1	1	1	1	1	1	0	1	2	0
1	2	1	3	2	#NULL!	1	0	0	1	1	0	1	0	0	0	0	1	0	1	1	1	0	0
1	2	1	1	0	0	0	0	1	1	1	0	1	1	1	0	1	1	1	0	1	0	2	0
1	2	1	2	0	1	1	1	0	0	1	0	0	0	0	0	0	1	0	0	0	1	0	2
1	2	2	1	0	1	0	1	1	1	1	1	1	1	1	1	1	1	0	1	0	1	1	2
1	2	2	1	0	1	0	0	0	1	1	0	0	0	1	0	0	0	0	0	1	1	0	0
1	2	1	1	0	2	0	1	1	1	1	0	0	0	0	1	1	0	1	0	0	0	1	2
1	2	1	2	2	1	0	1	1	0	0	0	1	1	1	1	0	1	0	1	1	1	0	0
1	2	1	1	0	#NULL!	0	0	1	1	1	1	1	1	1	1	1	1	1	0	0	1	0	0
1	2	1	1	0	1	0	0	0	1	0	1	1	1	1	1	0	1	0	1	1	1	1	0
1	2	1	1	0	0	0	0	0	1	1	0	1	1	1	1	0	1	0	1	0	1	2	1
1	2	2	1	0	0	1	1	0	1	1	1	1	1	1	1	1	1	0	0	0	0	0	0
1	2	2	1	0	0	0	1	0	1	1	1	1	1	1	1	1	1	0	1	1	1	1	1
1	2	2	1	1	1	0	0	1	1	1	1	1	1	1	0	1	1	0	1	0	1	1	0
1	2	2	1	0	1	1	0	1	1	1	1	1	1	1	1	0	1	0	0	0	0	3	1
1	2	2	1	0	0	0	0	1	1	1	0	1	1	1	1	1	0	0	0	0	1	1	0
1	2	1	4	2	0	0	1	0	1	1	0	1	1	1	0	0	1	0	1	1	1	0	0
1	2	1	1	2	2	0	1	0	0	0	0	1	0	1	0	0	1	0	1	0	1	0	0
1	2	1	4	0	1	0	1	0	0	1	0	1	1	0	0	0	1	0	0	0	1	1	0
1	2	2	1	0	1	0	0	1	1	1	1	1	1	1	1	1	1	0	1	1	1	0	0
1	2	2	3	1	2	0	1	0	1	1	1	1	1	0	0	0	1	0	0	0	0	1	0
1	2	1	2	2	1	1	0	1	1	1	1	1	0	1	1	0	1	0	0	0	1	2	0
1	2	1	2	1	#NULL!	0	1	0	1	1	0	1	1	0	0	0	0	0	1	1	1	0	0
1	2	2	1	0	1	0	1	1	1	1	1	1	1	1	1	1	1	0	1	1	1	3	0
1	2	2	1	1	1	0	1	1	1	1	1	1	1	1	1	0	1	0	0	0	1	1	0
1	2	1	1	0	1	0	0	0	0	1	0	0	1	0	0	0	0	0	0	0	1	1	0
1	2	2	1	2	0	0	0	0	0	0	0	0	0	1	0	0	0	0	1	0	1	2	2
1	2	1	1	0	0	0	0	0	1	1	0	1	1	1	0	1	0	0	1	1	0	2	0
1	2	1	2	0	1	1	0	1	0	1	0	1	1	1	1	0	1	0	0	0	1	1	0
1	2	2	1	0	1	0	0	0	0	1	0	0	1	0	0	0	0	0	0	0	1	1	0
1	2	2	1	0	0	0	1	1	1	1	1	1	1	1	1	1	1	1	0	0	1	1	0
1	2	1	2	0	#NULL!	0	0	1	1	1	0	1	1	1	0	0	1	0	0	0	1	1	2
1	2	2	1	2	1	0	0	0	0	0	0	0	0	1	0	0	1	0	0	0	1	2	2
1	2	2	1	0	1	0	1	0	1	1	0	0	1	1	1	1	1	0	1	1	0	0	0
1	2	2	1	2	1	0	1	1	1	1	1	1	1	1	1	1	1	1	0	0	0	0	0
1	2	1	1	0	1	0	1	0	1	1	1	1	1	1	0	0	1	0	1	1	1	1	2
1	2	2	1	0	0	0	1	0	1	1	1	1	1	1	1	0	1	0	0	0	0	1	0
1	2	2	3	2	1	0	0	0	1	1	0	0	1	0	0	0	0	0	0	0	1	0	0
1	2	2	1	0	0	1	0	0	1	1	1	1	1	1	1	0	0	0	0	0	0	2	0
1	2	2	1	0	0	1	0	1	1	1	0	1	1	1	1	0	1	0	0	0	1	1	0
1	2	2	1	0	0	0	1	0	1	1	1	1	0	1	1	0	1	1	1	1	0	2	1
1	2	2	1	0	#NULL!	0	0	1	1	1	0	1	1	1	1	0	0	0	0	0	1	1	0
1	2	1	3	0	#NULL!	0	0	0	0	0	0	0	1	0	0	1	1	0	0	0	0	0	0
1	2	1	2	2	#NULL!	0	1	0	1	1	0	1	0	0	0	0	1	0	1	1	1	1	0
1	2	1	2	0	1	0	1	1	1	1	0	1	0	0	0	0	1	0	0	0	1	0	0
1	2	2	1	1	0	0	0	0	1	1	0	1	1	1	0	1	1	0	0	0	1	1	1
1	2	2	2	0	0	0	0	0	1	1	0	0	1	0	0	1	1	0	0	0	0	1	1
1	2	1	4	2	1	0	1	0	0	0	0	0	0	0	0	0	0	0	1	1	1	0	0
1	2	1	2	1	#NULL!	0	1	0	0	0	0	0	1	0	0	0	1	0	1	1	1	0	0
1	2	1	2	2	1	1	1	1	1	1	1	0	1	0	1	0	1	0	0	0	1	0	0
1	2	2	1	0	0	0	0	0	0	0	0	1	0	0	0	0	0	0	0	0	1	0	0
1	2	2	1	0	0	0	1	1	1	1	0	1	1	1	1	1	1	0	0	0	0	1	0
1	2	1	2	2	0	1	1	1	1	1	1	1	1	1	1	0	1	0	0	0	1	0	2
1	2	2	1	0	0	1	0	1	1	1	1	0	1	1	1	1	1	0	0	0	1	1	2
1	2	1	1	0	1	1	0	0	1	0	0	1	0	1	0	0	0	0	0	1	1	1	0
1	2	2	1	1	1	0	1	1	1	1	1	0	0	1	0	0	0	0	0	0	0	0	0
1	2	1	1	0	1	0	1	1	1	0	1	1	0	0	0	0	0	1	0	1	0	1	1
1	2	2	1	0	1	0	1	0	0	0	0	0	0	0	0	0	0	0	0	0	1	0	1
1	2	2	1	1	1	0	1	1	1	1	1	1	1	1	1	0	1	0	0	0	1	1	0
1	2	1	1	0	1	0	1	0	0	0	0	0	1	1	1	0	0	0	0	0	1	1	0
1	2	1	1	1	1	1	0	0	1	1	1	1	1	1	1	1	1	0	1	0	1	2	2
1	2	1	4	2	#NULL!	0	1	0	0	0	1	1	0	0	0	0	0	0	1	1	1	0	0
1	2	2	1	2	1	1	1	1	1	1	1	1	1	1	1	1	1	1	0	0	1	0	0
1	2	1	4	2	1	0	0	0	1	0	1	0	0	0	0	0	0	0	1	1	0	2	2
1	2	2	1	2	1	0	0	1	1	1	1	1	1	1	1	1	0	0	0	0	1	2	1
1	2	1	2	0	1	0	1	0	0	0	0	1	1	0	0	1	1	0	1	1	1	0	2
1	2	2	1	0	#NULL!	0	1	1	0	1	1	1	1	1	0	1	1	1	0	1	0	0	2
1	2	1	1	0	1	0	0	0	1	1	0	1	1	0	1	0	1	1	1	0	1	0	0
1	2	2	1	2	1	1	0	1	1	1	0	1	0	0	0	1	1	0	0	1	1	2	1
1	2	1	1	2	1	0	0	1	1	1	1	1	1	1	1	1	1	1	1	1	1	0	2
1	2	1	1	0	#NULL!	1	1	1	1	1	1	1	1	1	1	1	1	1	0	0	0	2	2
1	2	1	1	0	1	0	1	0	0	0	0	1	0	0	1	0	0	1	0	1	0	1	2
1	2	2	1	0	1	0	1	1	0	0	0	0	0	0	0	1	1	1	1	1	1	1	2
1	2	2	1	0	0	0	1	1	1	1	1	1	1	1	1	1	1	1	0	0	0	1	2
1	2	1	4	0	#NULL!	0	0	0	0	0	0	1	0	1	0	0	0	0	0	0	0	1	0
1	2	1	1	2	0	0	0	1	1	1	1	1	1	1	1	1	1	1	0	0	1	0	0
1	2	2	1	2	1	1	1	1	1	1	1	1	1	1	1	1	1	1	1	1	1	0	0
1	2	2	3	1	1	0	0	0	1	1	0	1	1	1	1	1	1	0	0	0	0	0	0
1	2	2	1	0	0	0	1	1	0	1	0	1	1	0	1	0	1	1	1	0	0	2	0
1	2	1	1	0	0	0	0	1	1	1	1	1	1	0	0	1	0	0	0	0	1	2	2
1	2	1	2	0	1	1	1	1	1	1	1	1	1	1	1	1	1	1	0	0	0	0	0
1	2	1	1	0	1	1	1	1	1	1	1	1	1	1	0	1	1	1	0	0	1	3	2
1	2	2	1	0	0	0	0	0	1	1	0	1	1	0	1	1	1	0	1	1	1	1	1
1	2	1	4	1	2	0	1	0	0	0	0	0	0	0	0	1	1	0	1	1	1	0	0
1	2	1	1	0	1	0	0	1	1	1	0	0	0	1	0	0	0	1	1	0	0	3	0
1	2	1	1	0	0	0	0	0	1	1	0	1	0	0	0	0	1	0	1	1	1	0	1
1	2	2	1	0	0	0	1	0	1	1	0	0	1	1	0	1	1	0	1	1	1	2	1
1	2	2	1	1	0	0	1	0	1	1	1	1	1	1	1	1	1	0	0	0	1	1	0
1	2	2	1	0	0	0	1	1	1	1	0	1	1	1	1	1	1	0	0	0	1	1	0
1	2	2	1	1	1	0	1	1	1	1	1	1	1	0	0	1	0	1	1	1	1	0	2
1	2	2	1	2	0	0	0	1	1	1	1	1	1	1	0	1	1	0	0	0	1	1	1
1	2	1	4	0	0	1	1	1	1	1	1	1	1	1	1	0	1	0	1	0	1	1	0
1	2	2	1	0	0	0	1	0	1	0	1	0	1	1	1	0	1	0	1	1	1	1	0
1	2	1	1	0	1	0	0	1	1	1	0	1	1	0	0	0	1	0	0	0	1	1	0
1	2	1	2	0	#NULL!	0	0	0	1	1	1	1	0	1	1	0	0	0	0	0	1	0	0
1	2	1	1	0	1	0	1	1	1	1	1	1	1	1	0	0	1	1	0	1	1	1	0
1	2	1	2	0	#NULL!	0	0	1	1	1	1	1	1	1	0	0	1	1	0	1	1	0	0
1	2	1	3	1	1	0	0	0	1	1	1	1	1	1	1	0	1	0	0	0	1	0	0
1	2	1	1	2	0	0	1	1	1	1	1	1	1	1	1	1	1	0	0	0	0	2	2
1	2	1	1	0	#NULL!	1	1	1	1	1	1	1	1	1	1	1	1	1	0	0	0	2	0
1	2	2	3	1	#NULL!	0	1	0	0	0	0	0	0	0	0	1	0	0	0	1	1	2	2
1	2	1	1	0	1	0	1	0	0	0	0	0	0	0	0	0	0	0	1	1	1	0	0
1	2	1	1	2	0	0	0	1	1	1	1	1	1	1	1	1	1	1	0	0	0	0	1
1	2	1	1	0	0	0	1	0	0	1	0	1	1	0	0	1	1	0	0	0	1	2	2
1	2	2	1	0	0	0	1	0	0	0	0	0	0	0	1	1	0	1	1	1	0	1	0
1	2	1	4	2	1	0	1	0	0	1	1	1	0	0	0	0	1	0	0	0	1	0	2
1	2	2	1	0	0	0	0	1	1	1	1	1	1	0	1	1	1	1	0	0	1	1	2
1	2	1	4	2	2	0	1	1	0	0	1	1	1	0	1	1	1	1	0	0	0	1	1
1	2	1	4	2	#NULL!	0	1	1	1	1	1	1	1	1	1	0	1	0	0	1	0	0	0
1	2	2	1	1	1	0	0	0	0	0	0	0	0	0	0	0	0	0	1	1	1	2	2
1	2	2	1	1	1	0	0	0	1	1	1	1	1	1	0	0	0	0	0	0	0	1	2
1	2	2	1	0	1	0	1	1	1	1	1	1	1	1	1	1	1	0	0	0	0	1	0
1	2	2	1	2	1	0	0	1	1	1	1	1	1	1	0	1	1	1	0	0	0	1	0
1	2	1	1	0	1	0	0	1	1	1	1	1	1	1	1	1	1	1	0	0	0	2	2
1	2	1	1	2	0	0	0	0	0	0	0	0	0	0	0	0	0	0	0	0	1	0	0
1	2	1	1	0	1	0	0	0	0	0	0	0	1	0	0	1	1	1	1	1	1	2	0
1	2	1	3	2	1	0	0	1	1	1	0	0	0	0	0	0	0	0	0	0	1	3	0
1	2	1	1	0	1	1	0	1	1	1	1	1	0	1	1	0	0	0	0	1	1	1	0
1	2	1	1	0	0	0	0	1	1	1	1	1	1	1	1	0	1	1	1	1	1	1	2
1	2	2	1	0	0	0	1	0	0	1	1	0	0	0	0	1	1	0	0	0	0	1	2
1	2	2	1	0	1	0	0	1	1	1	1	1	1	1	1	1	1	1	0	1	0	1	0
1	2	1	2	0	#NULL!	0	1	1	1	1	1	1	1	1	0	0	1	0	0	1	1	1	0
1	2	1	2	0	#NULL!	0	1	1	1	1	0	0	1	1	1	1	1	0	0	0	0	0	0
1	2	1	1	0	0	0	0	0	0	0	0	1	1	1	1	0	1	0	0	0	1	1	0
1	2	2	1	0	1	0	1	1	1	1	1	1	1	1	1	0	1	1	0	0	1	0	0
1	2	2	1	0	0	0	0	1	1	1	1	1	1	1	1	0	0	0	0	0	0	1	1
1	2	2	1	2	#NULL!	0	1	1	1	1	1	1	1	1	1	1	1	1	1	1	0	0	0
1	2	1	4	2	1	1	1	1	0	0	0	1	1	1	1	0	0	0	1	1	1	0	1
1	2	1	1	2	0	0	1	0	0	0	1	1	1	0	0	0	1	0	1	1	1	0	2
1	2	2	1	0	1	0	0	0	0	1	0	0	0	1	1	1	1	1	0	0	1	2	0
1	2	1	1	0	1	1	1	0	1	1	0	1	1	1	1	0	1	0	1	1	1	1	0
1	2	1	2	1	2	1	1	1	0	0	0	0	0	1	0	0	1	0	0	0	1	0	0
1	2	2	1	0	1	0	0	1	1	1	1	1	1	1	1	1	1	0	0	0	1	2	2
1	2	2	1	2	1	0	1	1	1	1	1	1	1	0	0	1	1	0	0	0	0	1	0
1	2	1	1	2	1	0	0	0	0	1	1	1	1	1	1	0	1	0	1	1	1	2	2
1	2	2	1	0	1	0	1	0	0	1	0	1	0	0	0	1	1	0	0	0	0	2	1
1	2	2	1	2	1	0	0	0	1	1	0	1	1	1	0	1	0	0	0	0	1	2	0
1	2	2	1	1	0	0	0	0	0	0	0	0	0	0	0	0	0	0	0	0	0	2	0
1	2	2	1	1	1	1	1	0	0	0	0	0	1	1	1	0	1	1	1	1	1	0	2
1	2	1	2	0	#NULL!	0	0	0	1	1	0	0	0	0	0	0	0	0	1	1	1	1	2
1	2	1	2	1	1	0	1	1	1	1	1	1	1	1	1	1	1	1	0	0	1	0	0
1	2	1	4	2	1	0	1	1	1	1	0	1	1	1	1	0	1	0	0	0	1	0	0
1	2	2	1	0	0	0	0	1	0	0	0	1	1	1	1	0	1	0	1	1	1	3	0
1	2	2	1	2	0	0	0	0	1	1	0	1	1	1	1	0	1	0	0	0	1	0	2
1	2	2	1	1	1	0	1	0	0	0	0	1	0	1	1	0	0	0	0	0	1	2	1
1	2	1	4	0	#NULL!	0	1	0	1	1	0	1	0	0	0	0	0	0	1	1	1	1	0
1	2	1	1	0	1	0	0	0	0	0	1	0	1	0	0	0	1	0	1	1	1	0	0
1	2	1	1	0	1	0	0	0	0	1	0	0	1	1	1	0	1	0	0	0	0	1	1
1	2	2	1	0	0	0	1	1	1	1	0	1	1	0	1	0	0	1	1	0	0	0	0
1	2	2	1	0	0	0	1	0	1	1	1	1	1	1	0	1	1	1	0	0	1	2	0
1	2	1	2	0	0	0	0	1	1	1	1	1	1	1	1	1	1	0	0	1	1	2	2
1	2	2	1	0	0	0	1	1	1	1	1	1	1	0	0	1	1	1	1	1	1	1	0
1	2	1	4	2	0	0	1	0	1	1	1	1	1	1	1	1	1	1	0	0	0	0	0
1	2	2	1	0	1	0	1	0	0	1	0	0	1	1	1	0	1	0	0	0	1	1	1
1	2	1	2	2	1	0	0	0	1	0	0	1	0	0	0	0	1	0	0	1	1	0	2
1	2	2	1	1	1	1	1	0	1	1	1	0	0	0	0	1	1	0	0	0	1	1	0
1	2	2	1	1	1	0	0	0	1	1	1	1	0	1	1	1	1	0	1	1	0	2	1
1	2	2	1	2	0	0	0	0	0	1	1	1	1	1	1	1	1	0	0	1	1	1	0
1	2	1	1	0	0	0	1	1	1	1	1	0	0	1	1	1	0	1	1	1	1	2	0
1	2	2	1	2	1	1	1	1	1	1	1	1	1	1	1	0	1	0	0	0	1	2	1
1	2	2	1	0	0	0	0	1	1	1	0	1	1	1	1	1	0	0	0	0	1	1	0
1	2	2	1	0	0	0	1	0	1	1	1	1	1	1	1	1	1	0	0	0	0	0	0
1	2	1	1	1	#NULL!	0	1	1	1	1	1	1	1	1	1	0	1	0	0	0	1	2	1
1	2	2	1	0	0	0	0	1	1	1	0	1	1	1	0	1	1	0	0	0	1	0	0
1	2	1	3	0	1	0	1	0	1	1	1	1	1	0	0	1	1	0	1	1	1	0	0
1	2	2	1	1	0	0	1	1	0	0	1	1	0	0	0	0	1	0	0	0	1	1	2
1	2	2	1	0	0	0	0	1	0	1	0	1	1	1	1	1	1	0	0	0	1	2	2
1	2	1	1	0	0	0	0	0	1	1	0	1	1	1	0	0	1	0	0	0	0	2	2
1	2	2	1	0	0	0	0	1	1	1	1	1	1	1	1	0	1	1	0	0	1	2	2
1	2	1	1	0	1	0	0	1	1	1	1	0	1	1	1	1	1	1	1	0	1	2	0
1	2	1	2	0	1	1	1	1	1	1	1	1	1	1	1	1	1	1	0	0	1	1	0
1	2	2	1	2	1	0	1	1	1	1	1	1	0	1	1	1	1	1	0	0	1	0	0
1	2	2	1	0	1	0	1	1	1	1	1	1	1	1	1	1	1	1	0	0	1	3	1
1	2	2	1	0	1	0	0	1	1	1	1	1	1	1	1	1	1	0	0	0	0	1	2
1	2	1	2	1	#NULL!	0	0	0	0	0	0	0	0	0	0	0	0	0	1	1	1	2	0
1	2	2	1	0	0	1	1	0	1	1	0	1	0	0	1	0	1	0	0	0	0	3	1
1	2	1	1	2	1	1	1	0	0	0	0	0	1	1	0	1	1	0	0	1	1	0	2
1	2	2	1	1	0	0	0	0	1	1	1	0	1	1	1	1	1	0	1	1	0	2	2
1	2	1	4	0	0	0	0	1	1	1	1	1	1	1	1	0	1	0	0	0	1	1	0
1	2	1	2	2	#NULL!	1	1	1	1	1	1	1	1	1	1	1	1	1	0	0	1	0	0
1	2	1	2	0	2	0	1	1	0	0	1	1	1	1	1	1	1	1	0	0	0	0	0
1	2	1	1	0	0	0	1	1	1	1	0	1	1	1	1	0	1	0	0	0	1	1	0
1	2	2	1	0	0	0	0	0	1	1	1	1	0	1	0	0	0	0	0	0	0	0	0
1	2	1	2	2	#NULL!	0	1	1	0	1	0	0	1	1	1	1	0	1	0	1	1	3	0
1	2	2	1	1	0	0	1	1	1	1	1	1	1	1	1	0	0	1	1	1	1	2	2
1	2	2	1	0	1	0	1	1	1	1	1	1	0	0	1	1	1	0	0	1	0	1	0
1	2	2	1	0	0	0	1	0	0	0	1	1	0	0	0	1	1	0	0	1	1	2	0
1	2	1	1	0	1	0	1	1	1	1	1	1	1	1	1	1	0	1	0	0	0	1	2
1	2	2	1	1	0	0	1	1	1	1	1	0	0	0	0	0	1	1	1	1	1	3	0
1	2	1	4	2	2	1	1	1	1	1	1	1	0	1	0	0	1	0	0	0	1	0	0
1	2	1	1	2	0	0	0	1	1	1	1	1	1	1	1	1	1	0	0	0	0	1	2
1	2	2	1	0	0	1	1	1	1	1	1	1	1	1	1	1	1	1	1	1	1	0	0
1	2	2	1	0	0	0	1	1	1	1	1	1	0	1	1	1	1	1	1	0	0	0	0
1	2	2	1	0	1	0	1	1	1	1	1	1	1	1	1	1	1	1	0	0	0	2	2
1	2	1	1	0	1	0	1	1	0	1	1	0	0	0	1	1	1	1	1	1	0	2	2
1	2	1	1	2	1	1	1	0	0	0	0	0	0	0	1	0	0	0	1	0	0	0	0
1	2	2	1	0	1	1	1	1	1	1	1	1	1	1	1	0	0	0	1	1	1	0	0
1	2	1	1	0	1	1	1	1	1	1	1	1	1	1	0	0	0	0	0	0	1	0	0
1	2	1	1	0	0	0	0	1	1	1	1	1	1	1	0	1	1	0	0	0	0	1	1
1	2	1	1	0	2	1	1	1	1	1	1	1	1	1	1	0	1	0	0	0	1	0	0
1	2	1	4	2	#NULL!	0	1	1	1	1	0	1	1	1	1	0	1	1	0	0	1	1	0
1	2	2	4	0	0	1	1	0	1	1	1	1	0	0	0	1	1	0	0	1	0	3	0
1	2	1	1	2	0	0	0	1	0	1	0	0	0	0	0	0	0	0	1	1	1	0	0
1	2	2	1	1	0	1	0	0	0	0	1	1	1	1	0	1	1	1	1	0	1	0	0
1	2	1	1	0	0	0	0	1	1	1	1	1	1	1	1	1	1	0	0	0	0	2	2
1	2	1	1	0	1	1	1	1	1	1	1	1	1	1	1	1	1	1	0	0	0	1	0
1	2	2	1	0	0	0	0	0	1	1	1	1	1	1	0	1	0	0	0	0	1	2	0
1	2	1	2	0	#NULL!	1	1	0	0	1	0	0	1	1	0	1	1	0	0	0	0	0	0
1	2	1	1	0	0	0	0	1	1	1	1	1	1	1	0	0	1	1	0	0	1	0	0
1	2	1	1	0	#NULL!	0	0	0	0	0	0	0	0	0	0	0	0	0	1	1	1	0	0
1	2	1	1	0	1	0	1	1	1	1	1	1	1	0	0	1	1	0	0	0	0	0	0
1	2	2	1	2	0	1	0	0	0	0	0	1	1	1	0	0	1	0	1	1	1	1	2
1	2	2	1	0	0	0	0	1	0	0	0	0	1	0	1	1	1	0	0	0	0	2	1
1	2	1	2	0	0	1	0	0	1	1	0	0	1	0	0	0	0	0	1	1	1	0	0
1	2	1	4	1	1	1	0	0	0	0	0	0	0	0	1	0	1	0	0	1	1	0	0
1	2	2	4	0	0	0	1	1	1	1	0	1	0	0	0	1	0	0	0	0	1	1	1
1	2	2	1	0	#NULL!	0	1	1	1	1	1	1	1	1	0	1	1	1	0	0	1	1	0
1	2	2	1	1	1	0	1	0	0	1	0	1	0	0	0	1	1	0	1	1	1	1	0
1	2	2	1	1	1	1	0	0	0	1	0	0	0	1	0	0	0	0	0	1	1	2	1
1	2	1	1	0	1	0	1	1	1	1	1	1	1	1	1	1	1	1	0	0	1	1	0
1	2	1	3	2	1	0	1	1	0	1	1	1	1	1	0	0	1	1	1	0	1	0	0
1	2	1	1	1	1	0	1	1	1	1	1	1	1	1	0	1	1	0	0	0	0	1	0
1	2	1	1	1	1	1	1	1	0	0	0	0	0	0	0	0	0	0	0	0	1	2	2
1	2	1	3	2	1	0	1	0	0	0	0	0	0	0	0	0	0	0	1	1	0	3	1
1	2	2	1	0	1	1	0	0	1	1	1	1	1	1	0	0	1	0	0	0	1	2	0
1	2	2	1	2	1	0	1	1	1	1	1	1	1	1	0	1	1	0	0	0	1	1	2
1	2	1	1	2	1	0	0	1	1	1	0	1	1	1	1	0	1	0	0	1	1	0	2
1	2	1	1	2	#NULL!	0	1	1	0	0	0	0	0	1	0	0	0	0	1	1	1	2	2
1	2	1	4	2	#NULL!	1	1	1	1	1	1	1	1	1	1	1	1	1	0	0	1	0	0
1	2	2	1	0	0	0	0	1	1	1	1	1	0	1	0	1	1	0	0	1	1	0	2
1	2	1	2	2	0	0	1	1	1	1	1	1	1	1	0	0	1	1	0	0	1	2	1
1	2	2	1	0	1	0	0	0	1	1	0	1	0	1	0	0	0	0	0	0	1	0	2
1	2	1	2	1	1	0	0	1	1	1	0	0	0	0	0	0	0	0	0	1	1	1	0
1	2	2	1	0	0	0	1	1	1	1	1	0	1	1	1	1	0	0	0	0	1	1	0
1	2	1	1	0	1	1	1	0	0	0	0	0	1	1	0	0	1	0	1	1	1	1	2
1	2	1	1	0	#NULL!	0	1	1	1	1	1	1	1	1	0	0	0	0	1	0	0	0	0
1	2	2	1	0	0	0	0	1	1	1	1	1	1	1	1	1	1	0	0	0	1	1	2
1	2	2	1	0	0	0	0	1	1	1	0	1	1	0	1	1	1	0	1	0	1	1	0
1	2	1	4	2	0	0	1	1	1	1	1	1	1	1	1	1	1	1	0	1	1	0	0
1	2	1	1	0	0	1	1	0	1	1	1	1	1	1	0	0	0	1	0	0	1	2	2
1	2	2	3	2	1	0	0	0	1	1	0	1	0	0	0	0	0	0	0	0	1	2	2
1	2	2	1	2	0	0	0	0	0	0	0	0	0	0	0	0	0	1	0	0	1	1	1
1	2	2	1	2	#NULL!	0	1	1	1	1	0	1	0	1	0	0	1	0	1	1	1	0	0
1	2	1	1	0	#NULL!	0	1	1	1	1	0	0	0	1	0	0	1	0	0	0	1	0	0
1	2	1	2	1	#NULL!	0	0	0	0	0	0	0	0	0	0	0	1	0	0	1	1	3	1
1	2	1	1	1	1	0	1	1	1	1	1	1	1	1	1	0	1	0	1	0	1	0	0
1	2	2	1	2	1	0	1	1	0	0	1	1	0	1	0	0	1	0	1	1	1	0	0
1	2	1	1	0	#NULL!	0	0	0	1	1	1	1	1	0	1	0	1	0	0	1	1	2	2
1	2	1	1	2	1	0	1	1	1	0	1	1	0	0	1	0	1	0	1	1	1	1	2
1	2	1	1	0	0	1	1	1	1	1	1	1	0	0	0	0	0	0	0	1	0	0	0
1	2	1	1	0	0	0	1	1	0	0	0	0	0	0	0	0	0	0	1	0	1	1	0
1	2	2	1	0	0	0	0	1	1	1	1	1	1	1	1	1	1	1	0	0	1	1	0
1	2	1	1	2	#NULL!	0	0	0	0	1	1	1	0	0	0	0	0	0	1	1	1	1	2
1	2	2	1	0	0	0	1	0	1	0	1	1	0	0	1	1	1	1	0	1	0	3	0
1	2	1	1	2	1	0	0	0	0	1	0	0	0	1	1	1	1	0	1	1	1	0	2
1	2	2	1	0	0	1	1	1	1	0	0	0	0	1	1	0	0	0	1	1	1	1	0
1	2	2	1	2	0	0	0	0	1	1	1	1	1	0	1	0	1	0	1	1	1	0	2
1	2	2	1	0	1	0	1	1	0	0	1	1	0	1	0	1	0	0	1	1	1	1	0
1	2	1	1	0	1	0	1	1	0	1	0	1	1	1	1	0	1	0	1	1	1	2	0
1	2	1	1	0	1	0	0	1	1	1	1	1	1	1	1	0	1	0	0	0	1	1	1
1	2	2	1	0	1	0	1	1	1	1	1	1	1	1	1	1	1	1	1	0	1	1	0
1	2	1	1	0	0	0	0	1	1	1	1	1	1	1	1	1	1	0	0	0	1	2	2
1	2	1	1	0	0	1	1	1	1	1	0	1	1	1	1	1	1	1	0	0	0	0	0
1	2	1	1	1	#NULL!	0	1	1	1	1	0	1	1	0	0	0	1	0	0	0	1	1	0
1	2	1	4	0	1	0	1	1	1	1	0	1	0	0	1	0	0	0	1	1	0	0	0
1	2	2	1	0	1	1	0	1	1	1	0	0	1	1	1	0	1	1	0	1	0	2	0
1	2	1	1	2	1	0	0	0	0	1	1	1	0	1	1	1	1	0	0	0	0	0	2
1	2	2	1	0	0	0	1	1	1	1	1	1	1	1	1	1	1	1	0	0	0	2	2
1	2	1	2	1	1	0	0	0	0	0	0	0	0	0	0	0	0	0	0	0	1	0	0
1	2	1	1	1	1	0	1	1	0	0	0	0	0	1	0	0	0	1	1	1	0	0	2
1	2	2	1	0	1	0	1	1	1	1	1	1	1	1	1	1	1	1	1	1	1	1	2
1	2	2	1	1	1	0	1	1	1	1	1	1	1	1	1	1	1	1	0	0	1	1	0
1	2	2	1	0	0	0	0	0	0	0	0	0	0	0	0	0	0	0	1	1	1	1	2
1	2	1	2	2	2	0	1	1	0	0	1	1	1	1	1	1	1	1	0	0	0	0	0
1	2	2	1	0	0	1	0	1	1	1	1	1	0	1	1	0	0	0	0	0	1	2	0
1	2	2	1	0	1	0	0	0	0	0	0	0	1	1	1	1	1	0	1	1	1	2	1
1	2	1	4	2	#NULL!	1	1	0	0	0	0	0	0	0	0	0	0	0	0	0	0	0	0
1	2	2	1	2	1	0	0	0	1	1	0	1	1	0	0	1	0	0	0	0	0	1	1
1	2	2	1	0	1	0	1	1	0	1	1	1	1	1	1	1	1	0	0	1	1	0	0
1	2	1	1	2	0	0	1	1	1	0	1	0	1	0	1	1	1	1	0	0	1	2	2
1	2	1	1	0	1	0	1	1	1	1	0	1	0	1	0	1	1	0	0	1	0	1	1
1	2	1	4	2	2	1	1	0	0	0	0	0	1	0	0	0	0	0	1	1	1	0	0
1	2	1	4	0	1	1	1	1	1	1	1	1	1	1	1	0	1	0	1	1	1	1	2
1	2	2	1	0	1	0	0	0	0	1	0	0	0	0	0	1	0	0	0	0	1	2	1
1	2	1	1	0	0	0	0	1	1	1	1	1	0	1	1	1	0	0	0	0	1	0	2
1	2	1	4	2	1	1	1	1	0	0	0	1	0	0	1	0	1	0	1	1	1	0	2
1	2	1	1	0	0	0	1	0	0	1	1	1	1	0	1	0	0	1	1	1	0	0	0
1	2	1	1	0	1	0	1	0	0	0	0	0	0	0	1	0	0	0	1	1	0	0	2
1	2	1	1	2	0	0	0	1	1	1	1	0	1	1	1	0	1	1	0	1	1	2	2
1	2	2	1	2	1	0	1	1	1	1	1	1	1	1	1	1	1	1	0	0	0	0	0
1	2	1	1	0	#NULL!	1	0	0	1	1	1	1	1	1	1	0	1	0	0	0	1	1	2
1	2	1	1	2	#NULL!	0	0	1	1	1	1	1	0	0	1	0	0	0	0	0	1	1	2
1	2	2	1	0	0	1	1	1	1	1	1	1	1	1	1	1	1	0	0	0	0	2	2
1	2	1	2	2	2	0	1	1	1	1	0	1	1	1	0	0	1	0	0	1	1	0	0
1	2	1	1	2	#NULL!	0	0	0	1	1	1	1	0	1	0	0	0	0	1	0	0	0	0
1	2	2	1	0	#NULL!	1	1	1	1	1	1	1	1	1	1	1	1	1	0	0	0	1	2
1	2	2	1	0	0	1	0	1	1	1	1	0	1	1	1	1	1	1	0	0	1	1	0
1	2	2	1	0	1	0	1	1	1	1	1	1	1	1	1	1	1	0	0	0	1	1	1
1	2	1	1	2	#NULL!	0	1	1	1	1	1	1	1	1	1	1	1	1	0	0	0	3	2
1	2	1	1	0	1	0	1	0	1	1	0	0	0	0	1	0	1	0	0	0	1	2	2
1	2	1	4	0	#NULL!	1	1	1	1	1	1	1	1	1	1	0	1	0	0	0	0	3	0
1	2	2	1	0	#NULL!	0	0	0	1	1	1	1	1	1	0	1	1	0	0	0	1	1	2
1	2	2	1	0	1	0	0	1	0	0	0	1	1	1	1	1	1	0	0	0	0	2	2
1	2	1	1	2	1	0	0	1	1	1	1	1	1	1	1	0	1	0	0	1	1	0	0
1	2	1	1	0	1	0	1	1	1	1	0	1	1	1	0	1	0	0	1	0	0	0	0
1	2	2	4	0	0	0	1	0	0	0	0	0	1	1	1	0	1	0	1	1	0	0	0
1	2	2	1	0	0	0	1	1	1	1	1	1	1	1	1	1	1	1	0	0	0	2	0
1	2	2	1	1	0	0	0	1	1	1	1	1	1	1	0	1	1	0	0	0	0	2	0
1	2	1	3	1	0	0	0	1	1	1	1	1	1	1	1	1	1	0	0	0	0	0	0
1	2	2	3	2	#NULL!	0	0	0	0	0	0	0	0	0	0	0	0	0	0	0	0	2	2
1	2	1	2	0	1	0	1	1	1	0	0	1	0	0	0	0	0	0	0	1	1	0	0
1	2	2	1	0	0	1	0	0	0	1	0	0	1	0	1	1	1	0	1	0	1	1	1
1	2	1	1	0	0	0	0	1	0	1	0	0	0	1	0	1	1	0	0	1	1	0	2
1	2	2	1	0	0	1	1	1	1	1	1	1	1	1	1	1	1	1	0	0	1	0	1
1	2	1	2	1	1	0	0	0	0	0	0	0	0	0	0	0	0	0	1	1	1	0	0
1	2	1	1	0	0	0	1	1	1	1	0	1	0	1	1	0	0	1	0	0	1	1	0
1	2	1	4	0	#NULL!	0	1	1	1	1	1	1	1	1	1	1	1	0	1	1	1	1	0
1	2	1	1	2	2	0	1	1	1	1	1	1	1	1	1	1	1	1	0	0	0	1	2
1	2	2	1	0	1	0	0	0	1	1	0	0	0	1	1	0	0	0	0	0	1	0	2
1	2	2	1	2	1	0	1	1	1	1	1	1	1	1	1	0	1	0	1	1	1	0	0
1	2	2	1	0	#NULL!	0	0	0	1	1	1	1	1	1	1	0	1	0	0	0	0	1	2
1	2	2	2	2	1	0	1	1	1	1	1	1	1	1	1	1	1	1	0	0	1	1	0
1	2	1	1	2	#NULL!	0	1	1	0	1	1	1	1	0	0	0	1	0	0	1	1	0	2
1	2	2	1	0	1	0	0	0	1	1	0	0	1	1	1	0	0	1	0	0	1	1	1
1	2	2	1	1	0	0	1	1	1	1	1	1	1	1	1	0	1	0	0	0	1	1	0
1	2	2	1	1	0	1	0	1	1	1	1	1	1	1	0	0	0	0	1	1	1	2	1
1	2	2	1	0	1	1	0	1	1	1	0	1	0	0	0	0	1	0	0	0	1	1	1
1	2	2	1	0	1	1	1	1	1	1	1	1	1	1	1	1	1	1	0	0	1	1	1
1	2	2	1	2	1	0	1	0	1	0	0	0	1	0	1	0	0	0	0	1	1	1	2
1	2	1	4	2	2	0	1	0	0	1	1	1	0	0	0	0	0	0	0	1	1	0	0
1	2	1	1	0	0	0	0	0	0	0	0	0	0	0	0	0	0	0	0	0	0	2	2
1	2	2	1	0	0	1	1	1	1	1	0	1	1	1	0	1	1	1	0	0	1	2	0
1	2	1	1	0	1	0	1	0	0	1	0	1	0	1	1	0	1	0	0	1	1	0	0
1	2	2	1	1	1	0	0	0	0	0	1	0	1	0	1	0	1	1	0	0	0	1	0
1	2	2	1	2	1	0	0	0	1	1	0	0	0	0	0	0	0	0	1	1	1	1	2
1	2	1	1	0	1	0	1	1	1	1	0	1	0	1	0	1	1	0	1	1	0	2	0
1	2	2	1	0	0	0	1	1	0	1	1	1	1	1	1	1	1	0	0	0	0	1	2
1	2	1	2	0	#NULL!	1	1	1	1	1	1	1	1	1	1	1	1	1	1	1	1	0	0
1	2	2	1	0	0	0	1	1	1	1	1	1	1	1	1	0	1	0	0	0	1	0	2
1	2	1	1	0	0	0	0	0	0	1	0	0	1	0	1	0	1	0	0	1	1	0	0
1	2	1	1	1	1	1	1	1	1	1	1	1	1	1	0	0	1	0	0	0	1	2	0
1	2	2	1	1	1	0	1	1	1	1	1	1	1	1	1	1	1	1	1	1	1	1	1
1	2	1	1	1	1	0	1	0	1	1	0	1	0	1	0	1	0	0	0	0	0	0	0
1	2	2	1	0	0	0	1	0	1	1	1	1	1	0	1	1	1	1	0	1	0	1	1
1	2	2	1	0	0	1	0	1	1	1	1	1	1	0	0	1	1	0	0	0	1	2	2
1	2	2	1	0	1	1	0	1	1	1	1	1	1	1	1	1	1	1	1	0	1	1	1
1	2	1	1	0	0	0	0	0	1	1	1	1	1	1	1	0	1	0	0	0	0	2	2
1	2	1	1	1	#NULL!	0	0	1	1	1	1	1	1	1	0	0	0	1	0	0	0	2	0
1	2	2	1	0	0	0	0	0	1	1	1	1	0	0	0	1	1	0	1	1	1	1	2
1	2	2	1	1	1	0	0	1	1	1	1	1	1	1	1	1	1	1	0	0	1	1	0
1	2	1	1	1	#NULL!	0	1	1	1	1	1	1	1	1	1	1	1	1	0	0	0	2	2
1	2	2	1	2	#NULL!	0	0	1	1	1	0	1	1	1	0	0	1	0	1	1	1	0	2
1	2	1	4	0	2	0	1	1	0	0	1	1	0	0	0	0	0	0	1	1	1	0	0
1	2	2	1	1	0	0	1	1	1	1	1	1	1	1	0	1	1	0	0	0	0	1	0
1	2	2	1	2	1	0	0	1	0	1	1	1	0	1	1	0	1	0	1	1	1	2	0
1	2	2	1	2	#NULL!	0	0	1	1	1	1	1	1	1	0	1	1	0	1	1	1	2	0
1	2	2	1	0	0	0	0	1	1	1	1	1	1	1	1	1	1	1	0	0	0	2	2
1	2	1	1	1	1	0	1	0	0	0	0	0	0	0	0	0	1	0	1	0	0	1	2
1	2	2	1	1	1	0	0	1	1	1	1	1	1	1	1	1	1	0	0	0	1	2	2
1	2	1	1	2	1	0	1	1	0	0	0	1	1	1	1	0	1	0	1	1	1	2	2
1	2	2	1	0	0	0	1	1	1	1	1	1	0	0	0	1	1	1	0	0	1	1	2
1	2	2	1	0	1	0	0	1	1	1	1	1	1	1	1	1	1	0	0	0	1	0	0
1	2	1	1	0	0	0	1	0	0	1	1	1	1	1	1	1	0	1	0	0	0	1	0
1	2	2	1	2	0	0	1	1	0	1	1	0	0	1	1	0	0	0	0	1	0	2	1
1	2	1	1	0	#NULL!	0	1	1	1	1	1	1	1	1	1	1	1	0	0	0	1	0	0
1	2	1	3	1	#NULL!	0	1	1	1	1	1	1	1	0	0	0	1	1	0	0	1	1	1
1	2	2	1	0	0	0	1	1	1	1	1	1	1	0	0	1	1	0	0	0	1	1	0
1	2	2	1	1	1	0	1	1	1	1	1	1	1	1	1	1	1	1	0	0	0	2	0
1	2	1	4	0	2	0	1	0	0	0	0	0	0	0	0	0	0	0	1	1	1	0	0
1	2	2	1	1	0	1	1	1	1	1	1	1	1	1	0	1	1	0	0	0	0	2	2
1	2	1	4	0	1	0	1	1	1	1	1	1	1	1	1	1	1	0	0	0	1	0	0
1	2	1	1	0	1	0	1	1	0	0	0	1	1	1	1	0	1	0	0	0	0	1	0
1	2	1	1	0	0	0	1	0	0	0	0	0	0	0	0	0	0	0	0	0	0	2	1
1	2	1	4	2	#NULL!	0	1	0	0	0	0	0	0	0	0	0	0	0	1	1	1	0	0
1	2	2	1	2	1	0	1	1	1	1	1	1	1	1	1	0	0	0	1	0	1	2	2
1	2	2	1	2	1	1	1	1	1	1	1	1	1	1	1	1	1	1	1	0	1	0	2
1	2	2	1	0	1	0	1	0	1	1	0	1	1	1	1	1	1	1	1	0	0	0	0
1	2	2	4	2	#NULL!	0	0	1	1	1	1	1	1	1	1	1	0	0	0	0	1	0	2
1	2	1	4	2	1	0	1	1	1	1	0	1	1	0	0	0	1	0	0	1	1	0	0
1	2	2	1	0	#NULL!	0	1	1	0	1	1	1	1	1	0	1	1	1	1	1	1	1	1
1	2	2	1	0	0	1	0	1	1	1	0	1	0	1	0	0	1	0	0	0	0	1	0
1	2	2	1	0	0	0	1	0	1	1	0	1	1	1	1	0	0	0	0	1	1	1	2
1	2	2	1	2	0	1	1	0	1	1	1	1	1	1	0	0	1	0	1	1	1	0	0
1	2	1	1	1	0	1	1	0	0	0	1	0	1	1	1	0	1	0	0	1	1	1	0
1	2	2	1	0	#NULL!	0	0	1	1	1	1	1	1	1	1	0	0	0	0	0	1	2	0
1	2	1	1	1	1	0	1	0	0	0	0	0	0	0	1	0	0	0	1	1	0	1	2
1	2	2	1	0	1	0	0	1	1	1	1	1	1	1	1	1	1	1	0	0	1	1	0
1	2	2	1	0	#NULL!	0	0	1	1	1	1	1	1	1	1	0	0	0	1	0	1	3	1
1	2	2	1	0	0	0	0	1	1	0	1	1	1	1	1	1	1	1	0	0	0	2	0
1	2	2	2	2	0	0	0	0	1	1	0	1	0	0	0	0	0	0	0	1	0	2	2
1	2	2	1	2	1	0	0	0	1	1	1	1	1	1	1	1	1	0	0	0	1	1	2
1	2	2	1	0	0	1	1	1	1	1	1	1	1	1	1	1	1	0	0	0	1	1	2
1	2	2	1	0	0	0	0	0	0	1	1	0	1	0	0	0	1	0	0	0	0	1	1
1	2	2	1	0	0	0	1	0	0	0	0	0	0	0	0	0	0	0	1	1	0	1	0
1	2	2	2	2	#NULL!	0	1	0	1	1	1	1	1	0	0	1	1	0	0	0	0	1	0
1	2	2	1	1	1	0	1	1	1	1	1	1	1	1	1	1	1	0	1	1	1	2	0
1	2	1	1	0	1	0	1	1	1	1	1	1	1	1	1	1	1	1	0	0	1	1	0
1	2	2	1	0	1	0	0	0	1	1	1	1	0	1	0	0	0	0	0	0	1	2	0
1	2	2	1	0	1	0	0	1	1	1	1	1	1	0	0	0	1	0	0	0	1	0	2
1	2	2	1	0	0	1	1	1	1	1	1	1	1	1	1	1	1	1	0	0	0	1	1
1	2	1	4	1	#NULL!	1	1	1	1	1	1	1	1	1	1	0	1	0	0	0	0	1	2
1	2	2	1	1	0	0	1	0	0	0	0	0	1	0	0	0	0	0	1	1	0	2	0
1	2	1	1	0	#NULL!	0	0	0	0	1	0	0	0	0	0	0	0	0	1	1	0	0	0
1	2	1	1	2	0	1	1	1	1	1	1	1	1	1	0	0	1	0	0	1	1	1	2
1	2	2	1	2	1	0	0	0	1	1	0	1	1	1	0	1	0	0	0	1	0	2	1
1	2	2	2	2	1	0	0	1	1	1	1	1	1	0	1	1	1	1	0	1	1	0	2
1	2	1	3	2	#NULL!	0	1	1	1	1	1	1	1	1	1	1	1	1	0	0	0	1	0
1	2	1	1	0	1	0	1	1	1	1	0	0	1	0	0	0	1	1	0	0	1	1	2
1	2	2	1	2	1	0	1	1	1	1	1	1	1	1	1	1	1	0	0	0	1	2	2
1	2	2	1	2	1	0	1	0	0	0	0	0	0	0	0	0	0	0	1	1	1	1	0
1	2	2	1	2	1	0	0	1	1	1	1	1	1	1	1	1	1	1	1	1	1	2	2
1	2	2	1	0	0	0	1	0	1	1	1	1	0	1	1	0	0	0	0	0	1	3	2
1	2	1	1	0	0	0	1	1	1	1	1	1	1	0	1	1	1	1	0	0	1	1	2
1	2	2	1	0	1	0	1	1	1	1	1	1	1	1	1	1	1	0	1	1	1	2	2
1	2	2	1	0	#NULL!	1	0	0	0	0	0	0	0	0	0	0	0	0	1	1	1	0	0
1	2	2	1	0	0	1	1	1	1	1	1	1	1	1	1	0	1	1	0	0	1	2	0
1	2	2	1	2	0	1	1	1	1	1	1	1	1	1	1	1	1	1	0	0	1	1	2
1	2	2	1	0	0	0	0	0	0	0	0	0	0	0	0	1	1	0	0	0	1	2	2
1	2	2	1	0	1	1	0	0	0	0	0	0	1	0	0	0	0	0	0	1	1	3	0
1	2	2	1	1	1	0	1	1	0	1	1	1	1	0	1	0	1	0	1	1	1	1	0
1	2	2	1	2	0	0	1	1	1	1	0	1	1	1	1	0	1	0	0	0	1	2	1
1	2	1	1	0	1	0	0	1	1	0	0	0	0	0	0	0	1	0	0	0	0	1	1
1	2	1	1	0	#NULL!	0	0	1	1	1	1	1	1	1	1	1	1	1	0	0	0	1	0
1	2	1	1	0	1	0	0	0	1	1	0	1	1	0	0	0	0	0	1	1	1	1	0
1	2	1	1	2	1	0	1	0	1	1	0	1	0	1	1	1	1	0	1	1	0	0	0
1	2	2	1	0	1	0	0	0	1	1	1	1	1	1	1	0	1	0	0	0	0	2	2
1	2	1	1	0	1	0	1	1	1	1	1	1	1	1	1	1	1	1	0	0	1	0	0
1	2	2	1	0	#NULL!	0	0	1	1	1	1	1	1	1	1	0	0	0	0	0	1	2	0
1	2	2	1	0	0	0	1	0	0	0	0	1	0	0	1	0	0	0	0	0	0	1	0
1	2	1	3	2	#NULL!	0	1	0	0	0	0	0	0	0	0	0	0	0	1	1	1	0	2
1	2	1	2	0	2	0	1	1	1	1	1	1	1	0	1	0	1	0	0	1	1	2	0
1	2	2	1	0	1	1	1	0	0	1	0	0	1	0	0	0	0	0	0	0	0	1	2
1	2	1	1	0	1	0	0	1	1	1	1	1	1	1	1	1	0	1	0	0	0	1	0
1	2	2	1	0	1	1	0	1	1	1	1	1	1	1	1	1	1	1	1	1	1	1	2
1	2	2	1	0	1	1	1	1	1	1	1	1	1	1	1	0	1	0	1	0	1	1	0
1	2	1	1	0	1	0	1	0	0	1	0	1	0	0	0	0	1	0	1	1	1	2	0
1	2	1	2	1	1	0	1	1	1	1	1	1	1	1	1	0	1	1	0	0	0	0	0
1	2	1	2	0	0	0	1	1	1	1	1	1	1	1	1	1	1	1	0	0	0	2	2
1	2	2	1	1	#NULL!	0	0	1	1	1	1	1	1	1	0	1	1	1	0	0	0	1	0
1	2	2	1	2	0	0	1	1	1	1	0	1	1	1	1	0	1	0	0	0	1	0	0
1	2	2	1	0	1	0	1	1	1	1	1	1	0	1	0	0	1	0	1	1	0	2	1
1	2	1	3	2	#NULL!	0	0	1	1	1	1	1	1	1	1	1	1	1	0	0	0	1	2
1	2	2	1	0	0	1	0	0	1	1	0	1	1	1	1	1	1	0	0	0	1	1	0
1	2	1	1	0	0	0	1	0	0	0	0	0	0	0	0	0	1	0	1	1	0	0	0
1	2	2	3	2	#NULL!	0	1	0	1	1	1	1	1	1	1	0	1	0	0	0	1	2	2
1	2	1	3	1	0	1	0	0	0	0	0	0	0	0	0	0	0	0	0	0	1	1	2
1	2	1	1	2	0	0	0	0	0	0	0	1	1	0	0	1	1	0	1	1	1	2	2
1	2	2	1	2	1	0	0	0	1	1	0	0	1	0	0	0	1	0	0	0	1	0	0
1	2	2	1	0	1	1	1	1	1	1	1	1	1	1	1	1	1	1	1	1	1	2	1
1	2	1	1	0	1	0	1	0	0	0	0	0	0	1	0	0	1	0	1	0	0	1	0
1	2	2	1	0	0	0	1	1	1	1	1	1	1	1	1	1	1	1	0	1	1	0	2
1	2	1	4	2	0	1	1	1	0	1	0	0	1	0	0	0	0	0	1	1	1	0	0
1	2	1	2	2	2	0	0	1	1	1	0	1	1	0	0	0	0	0	0	0	1	0	0
1	2	1	1	2	0	0	1	0	0	1	1	1	1	0	0	1	1	0	0	0	0	1	0
1	2	2	1	2	1	0	1	1	1	1	1	1	1	1	1	1	1	1	0	0	0	1	2
1	2	1	1	1	1	0	0	1	1	1	1	0	0	1	1	1	1	1	0	1	1	0	0
1	2	2	1	0	1	0	0	1	1	1	1	1	1	1	0	1	0	0	0	0	1	0	0
1	2	2	1	1	1	0	0	1	1	1	1	1	1	1	1	1	1	0	0	0	0	2	0
1	2	2	1	0	0	1	1	1	1	1	1	1	1	1	1	1	1	1	0	0	0	2	2
1	2	2	1	1	0	0	0	1	1	1	1	1	1	1	0	1	1	1	0	0	1	2	1
1	2	2	4	0	1	1	0	1	0	1	1	1	1	1	1	1	1	1	0	0	1	1	0
1	2	2	1	0	0	0	0	1	1	1	0	1	1	1	0	1	1	1	0	0	1	2	0
1	2	2	1	1	0	0	1	1	1	1	1	1	1	1	1	1	0	1	1	1	1	0	2
1	2	1	1	0	0	0	0	1	1	1	1	1	1	1	0	0	1	0	0	0	1	1	2
1	2	1	1	2	1	0	1	1	1	1	0	0	0	0	1	0	0	0	0	0	1	2	2
1	2	1	1	0	1	0	1	1	1	1	1	1	1	1	1	0	1	1	0	0	0	1	1
1	2	1	1	2	1	0	1	1	1	1	1	1	1	0	1	1	1	1	0	0	1	2	2
1	2	2	1	0	#NULL!	0	0	0	1	1	1	1	1	1	1	0	1	0	1	1	1	0	1
1	2	2	1	0	1	0	1	1	1	0	0	0	1	1	0	0	0	0	1	1	0	2	2
1	2	1	1	0	#NULL!	0	1	1	1	1	1	1	1	1	1	1	1	1	0	0	1	1	2
1	2	2	1	0	0	0	0	1	0	1	1	1	1	1	0	1	1	0	0	0	1	0	0
1	2	1	4	2	2	1	1	0	1	1	1	1	1	1	1	0	1	1	1	1	1	1	2
1	2	1	1	0	0	0	0	0	1	1	1	1	1	1	0	1	1	0	0	0	0	0	1
1	2	1	4	2	1	0	1	1	1	1	0	1	0	0	0	0	1	0	0	0	1	1	0
1	2	1	1	0	1	1	1	0	0	1	0	0	1	0	0	1	1	0	1	0	1	2	0
1	2	2	1	0	1	0	1	1	1	1	1	1	1	1	1	1	1	1	1	1	0	1	1
1	2	1	2	1	0	1	1	1	1	1	1	1	0	0	1	1	1	1	1	0	0	2	2
1	2	1	4	2	1	0	0	0	0	0	0	0	0	0	0	0	0	0	1	1	1	0	2
1	2	2	1	2	1	0	1	1	1	1	1	1	1	1	1	1	1	0	0	0	1	1	2
1	2	1	1	0	1	0	1	1	1	1	0	1	1	0	0	0	1	0	0	0	0	2	1
1	2	2	1	2	0	1	1	1	1	1	1	1	1	0	1	0	1	0	0	0	0	1	2
1	2	2	1	2	1	0	0	1	1	1	1	1	1	1	1	1	1	1	1	1	1	1	2
1	2	2	1	0	1	0	0	0	1	1	1	1	1	1	1	1	1	0	0	0	1	3	2
1	2	2	1	1	1	0	0	1	1	1	1	1	1	0	1	0	1	0	0	0	1	2	1
1	2	2	1	0	1	0	0	0	1	1	0	1	1	1	1	0	0	0	0	1	0	1	0
1	2	1	4	0	#NULL!	1	0	0	0	0	0	1	1	1	1	0	0	0	0	0	1	0	0
1	2	2	1	0	0	0	0	0	1	1	1	1	1	1	0	1	1	0	0	0	0	1	0
1	2	1	2	1	2	1	1	1	1	1	0	0	1	1	1	1	1	0	0	1	1	0	0
1	2	2	1	0	0	0	1	1	1	1	1	1	0	0	1	1	1	1	0	0	0	1	0
1	2	1	2	0	0	1	1	0	1	1	1	1	1	1	0	0	1	0	0	0	0	1	0
1	2	2	1	0	0	1	0	1	0	1	1	1	1	1	0	1	1	0	1	0	1	0	2
1	2	2	1	0	1	0	0	1	1	1	0	1	1	0	0	0	1	0	0	0	1	1	2
1	2	2	1	0	#NULL!	1	0	1	1	1	1	1	1	1	1	1	1	1	0	0	0	2	1
1	2	1	1	0	1	0	0	1	1	1	1	1	1	1	1	0	1	1	0	1	0	1	0
1	2	1	1	0	0	0	1	0	0	0	0	0	1	0	0	0	0	0	0	0	1	1	0
1	2	1	1	2	#NULL!	0	1	1	1	1	0	1	0	1	0	0	0	0	1	0	0	3	2
1	2	2	1	0	1	1	1	1	1	1	0	1	1	1	0	1	1	1	0	0	0	1	0
1	2	1	1	0	0	0	1	1	1	1	1	1	1	1	1	1	1	1	0	0	0	1	2
1	2	1	1	2	1	0	0	0	1	1	1	0	0	1	1	0	1	0	1	1	1	2	2
1	2	1	1	0	0	0	0	1	1	1	0	1	1	1	1	0	1	0	0	0	1	0	0
1	2	1	1	2	1	0	0	0	0	1	0	0	0	0	0	0	0	0	0	1	1	0	0
1	2	1	2	0	#NULL!	0	0	1	1	1	1	1	0	1	1	0	0	0	1	0	1	2	0
1	2	1	2	1	#NULL!	0	1	1	1	1	1	1	1	1	1	1	1	1	0	0	1	3	1
1	2	2	1	0	0	0	1	0	0	0	0	0	0	0	0	0	0	0	1	1	1	0	0
1	2	1	1	2	#NULL!	0	0	0	0	0	0	0	0	1	1	0	0	0	1	1	1	2	2
1	2	2	1	0	0	0	0	1	1	1	1	1	1	1	1	1	1	1	0	0	1	1	0
1	2	1	1	0	1	0	1	1	1	1	1	1	1	1	1	1	1	1	0	0	0	1	0
1	2	2	1	0	0	0	0	1	1	1	0	0	0	0	0	0	0	0	0	0	1	2	0
1	2	1	1	0	0	1	1	1	1	1	1	1	1	1	1	1	1	1	0	0	0	2	2
1	2	1	2	2	#NULL!	0	1	1	1	1	1	1	1	1	0	1	1	1	1	1	1	0	0
1	2	2	1	2	0	0	1	0	0	1	0	0	0	1	1	0	1	1	1	0	1	1	1
1	2	2	4	0	1	1	1	1	1	1	1	1	1	1	1	1	1	1	1	1	1	0	0
1	2	2	1	1	#NULL!	0	0	1	1	1	1	1	1	1	1	1	1	0	0	0	0	0	1
1	2	2	1	2	2	0	1	0	0	0	0	0	0	0	0	0	0	0	1	1	1	0	2
1	2	2	1	0	0	0	1	1	1	1	0	0	1	1	1	1	1	1	0	1	1	3	1
1	2	2	1	0	0	0	0	1	1	1	0	1	1	1	1	0	1	0	0	0	1	3	0
1	2	2	1	0	0	0	0	1	0	0	0	0	0	1	0	0	0	0	1	1	1	1	2
1	2	1	1	0	1	0	1	1	0	1	0	0	1	1	1	0	1	0	0	0	1	1	2
1	2	1	2	1	#NULL!	0	0	0	1	1	1	1	1	1	1	0	1	0	0	1	1	0	0
1	2	1	1	0	0	0	1	0	1	0	0	0	0	1	0	1	1	0	0	1	0	3	1
1	2	2	1	0	0	1	1	1	1	1	1	1	1	1	1	1	1	0	0	0	0	2	2
1	2	1	4	2	1	0	0	1	0	0	0	1	1	0	1	1	1	0	0	0	1	0	2
1	2	2	1	0	0	0	1	1	1	0	0	0	1	0	0	0	0	0	0	1	0	3	0
1	2	2	1	0	1	0	1	1	1	1	1	1	1	1	1	1	1	1	1	0	0	2	2
1	2	1	1	2	1	0	1	1	1	1	1	1	1	1	1	1	1	1	0	0	0	0	0
1	2	1	3	2	1	0	0	0	0	0	0	0	1	0	0	0	1	0	0	0	1	2	2
1	2	1	1	1	0	0	0	0	0	1	0	1	0	0	0	0	0	0	0	1	1	2	2
1	2	1	3	0	2	0	0	0	0	1	0	0	1	0	0	0	0	0	0	0	1	0	0
1	2	1	3	2	#NULL!	0	0	1	0	0	0	1	1	1	1	0	1	0	0	1	1	2	1
1	2	2	1	1	1	0	1	1	1	1	1	1	1	1	1	1	1	1	0	0	0	1	2
1	2	2	1	0	2	1	1	0	1	0	0	0	1	0	0	0	0	1	0	1	1	1	0
1	2	2	4	2	1	1	1	1	1	1	1	1	1	1	1	1	1	0	0	0	1	3	1
1	2	2	3	2	0	0	1	0	0	0	0	0	1	0	0	1	0	0	1	1	0	2	0
1	2	2	1	2	1	0	0	0	1	1	1	1	1	1	1	0	1	1	0	1	0	1	2
1	2	1	2	1	#NULL!	0	1	1	0	0	1	1	1	1	1	1	0	1	0	0	1	1	0
1	2	1	2	2	1	0	1	0	1	1	1	1	1	1	0	1	0	0	1	1	1	0	0
1	2	1	1	0	2	0	0	0	1	1	1	1	1	1	1	0	1	0	0	0	0	0	0
1	2	2	4	0	1	0	1	1	1	1	0	1	1	1	1	1	1	1	0	0	0	0	1
1	2	1	1	0	0	0	0	0	1	0	1	0	0	0	0	0	0	0	1	1	0	2	0
1	2	2	1	1	0	0	0	0	1	1	1	1	1	0	0	1	1	0	0	0	1	1	2
1	2	2	1	0	0	0	0	1	1	1	1	1	0	0	0	1	1	0	1	1	1	1	2
1	2	1	3	1	#NULL!	0	0	0	0	0	0	0	0	0	0	0	0	0	0	0	1	0	0
1	2	2	1	2	1	0	0	0	1	1	1	1	0	1	1	1	0	0	1	1	1	0	2
1	2	2	1	0	#NULL!	0	1	1	1	1	1	1	1	1	1	1	1	1	0	0	0	1	2
1	2	1	1	0	1	0	1	0	1	1	1	1	0	0	0	0	1	0	1	1	1	1	0
1	2	2	1	0	0	0	1	1	1	1	1	1	1	1	0	1	1	0	0	0	1	2	2
1	2	1	3	2	#NULL!	1	1	1	1	1	1	1	1	1	1	1	1	1	0	0	0	2	2
1	2	2	1	1	1	0	1	1	1	1	1	1	1	1	1	1	1	1	0	0	0	0	0
1	2	2	1	0	#NULL!	0	0	1	1	1	1	1	1	1	1	1	1	0	0	0	0	1	0
1	2	2	1	0	0	1	1	0	0	0	1	1	0	0	1	0	0	1	1	1	1	1	2
1	2	1	4	1	2	0	1	0	1	1	1	1	0	1	1	1	0	1	1	0	0	0	0
1	2	2	1	0	1	0	1	1	1	1	0	0	1	1	0	1	0	0	0	1	1	0	2
1	2	2	1	2	1	0	0	1	1	1	1	1	1	1	0	1	1	0	0	0	1	2	1
1	2	2	1	2	0	0	1	1	1	1	0	0	0	0	0	0	1	0	1	1	1	1	0
1	2	2	1	0	0	0	0	1	1	1	1	1	1	1	0	1	1	1	0	0	0	0	2
1	2	1	4	0	#NULL!	1	1	1	1	1	1	1	1	0	1	1	1	1	0	0	0	1	2
1	2	2	1	0	#NULL!	0	1	0	1	1	0	0	1	1	1	1	1	0	0	0	0	1	0
1	2	2	1	1	#NULL!	0	0	0	1	1	1	1	0	1	0	0	0	0	1	1	1	2	0
1	2	2	1	2	1	0	0	0	1	1	1	1	1	0	1	0	0	0	1	1	1	0	0
1	2	1	1	1	0	0	0	0	1	1	0	1	0	0	0	0	0	0	1	1	1	0	0
1	2	2	1	2	0	1	0	1	1	1	1	1	1	1	0	1	1	0	0	0	1	1	0
1	2	2	1	1	1	1	1	1	0	0	0	1	1	1	1	0	0	1	1	1	0	3	2
1	2	2	1	0	0	0	0	0	1	1	0	1	1	0	0	1	0	0	0	0	0	1	0
1	2	1	2	0	#NULL!	1	1	1	1	1	1	0	0	1	1	0	1	1	0	1	0	3	2
1	2	2	1	0	0	0	1	0	1	1	0	1	1	1	1	0	1	1	0	0	0	3	2
1	2	2	1	0	0	1	1	0	0	1	0	0	0	0	1	0	1	1	0	0	1	2	0
1	2	1	1	0	1	1	1	0	1	1	1	1	1	1	1	0	1	0	1	1	1	2	2
1	2	2	1	2	0	0	1	0	1	1	1	1	1	1	1	1	1	0	0	0	0	1	2
1	2	1	3	2	0	1	1	0	0	0	0	0	0	0	0	0	0	0	1	1	1	1	2
1	2	2	1	0	#NULL!	0	0	1	1	1	1	1	1	1	1	1	1	1	1	1	0	1	0
1	2	1	1	0	0	1	1	1	1	1	1	1	1	1	1	1	1	1	0	0	1	1	0
1	2	1	2	1	1	0	0	1	1	1	0	1	1	0	0	0	1	0	0	0	1	0	0
1	2	1	1	0	1	0	0	1	1	1	1	1	1	1	0	0	1	0	0	0	0	1	0
1	2	2	1	0	0	0	0	0	1	1	0	1	0	0	1	1	0	0	0	0	1	0	1
1	2	1	1	0	1	0	1	1	1	1	1	1	1	1	1	1	1	1	0	0	1	1	0
1	2	2	1	0	0	0	1	0	1	1	1	1	1	1	1	1	1	1	0	0	0	1	0
1	2	1	1	0	1	0	0	1	1	1	0	1	1	1	1	0	1	0	0	0	1	3	0
1	2	2	1	2	#NULL!	0	1	1	1	1	1	1	1	1	1	0	1	0	0	0	1	1	0
1	2	2	1	0	0	1	0	0	1	1	0	1	1	1	1	0	1	0	0	0	1	1	2
1	2	2	1	0	1	0	1	1	1	1	0	1	1	1	1	1	1	1	0	0	1	1	2
1	2	1	1	2	#NULL!	0	1	1	1	1	1	1	1	1	1	1	1	1	0	0	0	2	2
1	2	2	1	0	0	0	1	1	1	1	1	1	0	0	0	0	0	0	0	0	0	1	2
1	2	1	2	2	2	0	0	0	0	0	0	0	0	0	0	0	0	0	1	1	0	0	0
1	2	1	1	2	2	0	0	0	1	0	0	1	1	1	1	0	0	0	0	0	1	1	1
1	2	1	2	0	#NULL!	0	0	1	1	1	0	1	1	1	1	0	0	0	1	1	0	0	0
1	2	1	3	2	1	1	1	0	0	0	0	0	0	0	0	0	0	0	0	0	0	0	2
1	2	2	1	0	0	0	0	1	1	1	1	1	1	1	1	1	1	1	0	0	0	1	1
1	2	1	1	0	1	0	1	1	1	1	0	1	1	1	1	0	1	0	1	1	0	0	0
1	2	2	1	0	1	0	1	1	1	1	1	1	1	1	1	1	1	0	1	1	1	0	0
1	2	2	1	0	0	0	0	0	1	1	0	0	1	0	0	0	1	0	0	0	0	2	2
1	2	2	1	0	#NULL!	0	0	0	0	1	0	1	1	0	0	0	1	0	0	1	1	1	1
1	2	2	1	0	#NULL!	0	0	0	1	1	1	1	1	0	0	0	1	0	0	0	0	2	2
1	2	1	1	0	1	0	1	1	0	0	1	1	0	1	0	0	1	0	0	1	1	1	2
1	2	2	1	2	0	0	0	1	1	1	1	1	1	1	1	1	1	0	1	1	1	1	1
1	2	2	1	0	0	0	1	1	1	1	1	1	1	1	1	1	0	1	1	0	0	2	0
1	2	2	1	0	0	0	0	1	1	1	0	0	0	0	0	1	1	0	1	1	1	1	0
1	2	2	1	1	#NULL!	0	1	1	1	1	1	1	1	1	1	1	1	0	0	0	1	1	2
1	2	2	1	0	0	0	0	0	1	1	0	0	1	1	0	0	1	0	0	0	1	0	1
1	2	1	4	0	#NULL!	0	0	0	0	1	1	1	1	1	1	0	1	0	1	0	1	0	0
1	2	1	1	2	#NULL!	1	0	1	1	1	1	1	1	1	0	1	1	0	0	0	1	1	2
1	2	1	1	0	#NULL!	0	0	0	0	1	0	1	1	0	1	0	1	0	0	0	0	2	0
1	2	2	1	2	1	0	0	1	1	1	0	0	0	1	1	1	0	0	0	0	1	2	2
1	2	1	1	0	1	0	0	1	1	1	1	1	1	1	0	1	1	0	1	1	1	0	0
1	2	2	1	2	1	0	0	0	0	0	0	0	0	0	0	0	0	0	1	1	1	0	2
1	2	2	1	2	1	0	1	1	1	1	1	1	1	1	0	1	1	0	0	0	1	2	1
1	2	1	1	0	0	0	0	0	1	1	1	1	1	0	0	1	1	0	0	0	1	1	2
1	2	2	1	2	0	0	1	0	1	1	1	1	1	1	1	1	1	1	0	0	0	2	0
1	2	2	1	2	#NULL!	0	1	0	0	0	0	0	0	0	1	0	0	0	1	1	1	1	2
1	2	1	1	2	1	0	1	0	0	0	0	0	1	1	1	0	1	0	1	1	1	1	0
1	2	1	4	2	2	0	0	1	1	1	0	1	1	1	1	0	1	0	1	0	0	0	0
1	2	2	1	0	0	0	0	1	1	1	1	1	1	1	1	1	1	0	0	0	1	1	0
1	2	1	1	0	1	0	1	1	1	1	1	1	1	1	0	1	1	1	0	0	0	1	0
1	2	2	1	1	1	0	1	1	1	1	1	1	1	1	1	1	1	0	1	0	1	1	1
1	2	2	1	2	#NULL!	0	0	1	1	1	1	1	1	1	1	1	1	1	0	0	1	2	2
1	2	2	1	0	1	0	0	0	0	0	0	0	0	0	0	0	0	0	1	1	1	2	1
1	2	2	1	0	1	0	1	1	1	1	1	1	1	1	1	1	1	0	0	1	1	0	0
1	2	2	1	0	1	0	1	1	1	1	1	1	1	1	1	1	1	0	0	0	0	0	0
1	2	1	1	0	1	0	1	1	1	1	1	1	1	1	1	1	1	1	0	0	0	0	0
1	2	1	1	2	2	1	1	1	1	1	1	1	1	1	1	1	1	1	0	0	0	1	0
1	2	2	1	1	#NULL!	1	0	0	0	1	0	0	1	0	1	0	1	0	1	1	1	0	0
1	2	2	4	0	1	0	0	0	0	0	0	1	0	0	0	1	0	0	0	0	1	2	1
1	2	2	1	0	1	0	0	0	1	1	1	1	1	1	1	1	1	1	0	0	1	1	0
1	2	2	1	0	1	1	1	1	0	0	1	1	1	0	0	1	1	0	0	0	0	2	2
1	2	2	1	2	1	0	1	1	1	1	1	1	1	1	1	1	1	1	0	0	0	0	0
1	2	2	1	1	1	0	0	1	1	1	1	1	1	1	1	1	1	0	0	0	0	1	2
1	2	2	1	0	0	1	1	1	1	1	1	1	1	1	1	1	1	1	1	1	0	3	2
1	2	1	1	2	1	0	1	0	0	1	0	0	0	0	0	1	1	0	1	0	1	2	1
1	2	2	1	2	#NULL!	0	1	1	1	1	1	1	1	1	1	1	1	1	0	0	0	1	0
1	2	1	2	2	1	1	0	1	1	1	1	1	1	1	1	1	1	1	0	0	0	0	0
1	2	2	1	1	1	1	1	1	1	1	0	1	1	1	0	1	1	0	0	0	0	2	0
1	2	1	1	0	0	0	1	1	0	0	0	0	0	0	0	0	0	0	1	1	1	1	0
1	2	2	1	0	1	0	0	1	1	1	1	1	1	1	1	0	1	0	0	0	1	2	1
1	2	2	1	2	1	0	1	1	1	1	1	1	0	0	0	1	0	0	0	0	0	2	0
1	2	2	1	0	0	1	1	0	0	0	0	0	0	0	0	1	0	0	0	0	1	2	2
1	2	2	1	0	0	0	1	1	1	1	0	1	1	1	1	1	1	0	1	1	1	1	0
1	2	2	1	0	0	0	1	1	0	0	0	1	0	0	0	1	0	0	0	0	0	1	1
1	2	2	1	0	#NULL!	0	0	1	1	1	1	1	1	1	1	1	0	0	0	0	0	0	0
1	2	1	3	0	#NULL!	0	0	0	1	1	1	1	1	0	1	1	0	0	1	1	1	1	0
1	2	1	1	0	0	0	0	0	1	1	1	1	1	0	0	1	1	0	0	0	1	0	0
1	2	1	3	1	2	1	1	1	1	1	1	1	1	1	1	1	1	1	0	0	0	0	0
1	2	1	3	0	0	0	1	1	0	1	1	1	1	0	0	0	1	0	0	0	0	1	0
1	2	2	1	1	1	0	1	1	1	1	1	1	1	1	1	1	1	1	0	0	0	2	2
1	2	1	1	0	1	0	1	1	1	1	0	0	1	1	1	0	1	0	0	0	1	1	0
1	2	2	1	1	#NULL!	0	1	1	1	1	1	1	1	1	1	1	1	0	0	0	0	3	0
1	2	2	1	1	1	0	1	1	1	1	1	1	1	0	1	1	1	1	1	0	0	0	0
1	2	2	1	0	0	1	1	1	1	0	1	1	0	0	1	0	1	1	0	1	0	3	2
1	2	1	2	2	1	1	1	1	0	0	0	0	0	0	1	0	1	0	0	0	1	1	2
1	2	1	1	0	1	0	1	0	0	0	0	0	0	0	0	0	0	0	1	1	1	2	2
1	2	2	1	0	1	0	0	0	0	0	1	1	1	0	0	0	1	0	0	0	0	0	0
1	2	2	1	0	0	0	1	1	0	1	1	0	0	1	1	0	0	1	1	1	0	2	2
1	2	2	1	1	#NULL!	1	1	0	0	0	0	0	1	0	1	0	0	0	0	1	1	1	1
1	2	1	1	0	1	0	1	0	0	0	0	0	0	0	0	1	0	0	1	1	1	0	0
1	2	2	1	0	0	0	0	0	0	0	0	0	0	0	0	0	0	0	1	1	1	1	0
1	2	1	4	1	2	0	1	1	1	1	0	1	0	0	0	1	0	0	0	0	1	0	2
1	2	2	1	0	0	0	0	0	1	1	0	1	1	1	1	0	0	0	0	0	1	2	2
1	2	2	1	1	#NULL!	0	0	1	1	1	1	1	1	1	1	0	1	0	0	0	1	2	2
1	2	2	1	1	1	0	0	1	0	1	1	1	1	1	1	0	1	1	0	0	0	1	0
1	2	1	4	1	#NULL!	0	0	0	1	1	0	1	0	0	0	0	1	0	0	1	1	1	0
1	2	2	1	0	0	0	1	1	1	1	0	0	0	1	0	1	1	1	0	0	1	0	1
1	2	1	1	1	#NULL!	0	0	0	0	1	0	0	1	1	1	1	1	0	0	0	0	0	0
1	2	2	1	2	1	0	1	0	1	1	1	1	0	1	1	0	1	0	1	1	1	1	1
1	2	2	1	0	0	1	1	0	1	0	1	0	0	0	1	0	0	0	0	0	1	1	2
1	2	1	1	0	1	1	1	0	0	0	0	0	1	0	0	0	1	0	0	0	0	3	1
1	2	2	1	0	0	0	0	0	1	1	1	0	1	1	1	0	1	1	1	1	1	1	0
1	2	2	1	0	0	0	0	1	1	1	0	1	1	1	0	1	1	0	1	0	1	1	0
1	2	2	1	2	#NULL!	0	0	0	1	0	1	1	0	1	0	0	1	0	0	0	1	1	2
1	2	1	4	0	2	0	0	1	0	0	1	1	0	1	0	0	1	0	0	0	1	0	0
1	2	1	2	2	#NULL!	0	1	0	1	1	1	1	1	1	1	1	1	0	0	0	0	1	0
1	2	1	3	2	#NULL!	0	0	1	1	1	1	1	1	1	1	1	1	0	1	1	1	1	2
1	2	2	4	0	0	0	1	1	1	1	0	1	1	1	1	1	1	1	0	0	1	2	1
1	2	2	1	2	1	0	1	1	1	1	1	1	1	0	0	1	1	0	0	0	0	1	0
1	2	2	1	1	1	1	0	1	1	1	1	1	1	1	1	1	1	1	0	0	1	1	0
1	2	1	1	2	0	0	1	1	1	1	1	1	1	1	1	0	1	1	0	0	0	2	1
1	2	2	1	0	0	0	0	1	1	1	1	1	1	1	1	1	1	1	0	0	1	1	1
1	2	2	1	0	1	1	1	1	1	1	1	1	1	1	1	1	1	1	0	0	1	1	0
1	2	2	2	2	#NULL!	0	1	1	1	1	1	1	1	1	1	1	1	1	0	0	0	1	0
1	2	1	1	0	0	0	1	0	1	1	0	1	0	1	1	0	0	0	1	1	0	1	0
1	2	2	1	2	0	0	0	1	1	1	0	1	1	1	0	0	1	0	0	0	0	1	0
1	2	1	1	0	0	0	1	1	0	0	0	1	1	1	1	0	0	1	1	0	0	3	1
1	2	2	1	0	0	1	1	0	1	1	1	1	0	1	1	1	0	0	0	0	0	3	0
1	2	2	1	0	#NULL!	0	1	0	1	1	1	1	1	1	1	1	1	1	0	0	0	0	0
1	2	1	2	2	1	0	1	1	1	1	1	1	1	1	1	1	1	1	0	0	1	1	0
1	2	2	1	0	0	0	0	1	1	1	1	1	1	1	1	0	1	1	0	0	1	2	1
1	2	2	1	0	1	0	1	1	0	0	1	1	1	1	1	1	1	1	0	1	0	1	0
1	2	2	1	0	0	0	1	1	1	0	0	0	0	0	0	0	0	0	1	0	1	1	0
1	2	1	3	2	#NULL!	0	0	0	0	0	1	1	1	0	0	0	0	0	1	1	1	0	0
1	2	2	1	0	0	1	1	1	1	1	0	1	1	1	0	1	1	1	1	1	1	2	0
1	2	2	1	0	0	0	0	0	1	1	0	0	1	1	1	0	0	0	0	0	0	1	2
1	2	2	1	2	0	0	1	0	1	1	1	1	1	1	1	1	0	0	1	0	0	1	0
1	2	1	1	0	1	1	1	0	0	1	1	1	1	0	0	1	1	0	0	0	1	1	1
1	2	2	1	2	1	0	1	1	0	0	1	1	1	1	1	0	1	1	1	1	0	0	0
1	2	2	1	2	1	0	0	0	1	1	1	0	0	1	0	0	0	0	1	0	0	1	1
1	2	2	1	0	0	0	0	0	1	1	1	1	1	0	0	1	0	0	0	0	1	2	0
1	2	2	4	2	0	1	1	1	1	1	1	1	1	1	1	0	1	1	0	0	0	0	0
1	2	1	2	2	1	0	1	1	1	1	1	1	1	1	1	1	1	1	0	0	1	2	2
1	2	1	1	2	1	1	1	1	1	1	1	1	1	1	1	1	1	0	1	1	1	1	2
1	2	1	1	2	1	0	0	1	1	1	1	1	1	1	1	1	1	1	1	1	1	1	2
1	2	1	1	0	1	1	0	0	1	0	1	1	1	0	0	0	1	0	0	0	0	2	0
1	2	2	1	0	1	0	1	0	1	1	0	1	1	1	1	1	1	0	0	0	1	1	1
1	2	1	2	2	1	1	1	1	1	1	0	1	1	0	0	0	1	1	0	0	1	0	0
1	2	2	1	0	#NULL!	0	1	1	1	1	1	1	1	0	1	0	1	0	0	0	1	1	0
1	2	2	1	1	#NULL!	0	1	1	0	0	0	0	1	0	0	0	0	0	0	0	1	2	1
1	2	2	1	1	0	1	1	1	1	1	1	1	1	0	0	1	1	0	1	1	1	0	0
1	2	1	1	2	1	0	0	0	0	0	0	0	0	0	0	0	0	0	0	0	0	1	2
1	2	2	1	0	0	0	1	1	1	1	0	1	1	1	1	0	1	0	0	0	1	1	0
1	2	2	1	0	1	0	0	1	0	0	1	1	0	1	1	0	1	1	1	1	1	0	0
1	2	2	1	0	1	0	1	1	1	1	1	1	1	1	1	1	1	1	1	1	1	1	1
1	2	1	2	2	2	0	1	0	0	0	0	0	0	0	0	0	0	0	1	1	1	1	1
1	2	2	1	2	0	0	0	1	1	1	1	1	1	1	1	1	1	1	1	0	1	3	1
1	2	1	1	1	1	0	0	1	1	1	1	1	1	1	0	1	1	1	0	0	1	1	2
1	2	1	1	0	#NULL!	1	1	0	1	1	1	1	1	1	0	0	1	0	1	0	1	0	0
1	2	2	1	0	0	0	1	1	1	1	0	1	1	1	1	0	1	1	0	0	0	1	0
1	2	2	1	0	0	0	1	1	1	1	1	1	0	1	1	1	1	1	0	0	1	1	0
1	2	2	1	1	0	1	1	0	0	0	0	0	0	0	1	0	0	1	1	1	1	1	2
1	2	1	3	2	1	1	1	0	0	1	0	0	0	0	0	1	0	0	1	1	0	3	0
1	2	2	1	0	1	0	0	1	1	1	1	1	1	1	1	0	0	0	0	0	1	0	0
1	2	1	4	1	2	1	1	1	0	1	1	1	0	0	0	1	1	1	1	1	0	0	2
1	2	1	1	0	1	0	1	1	1	1	1	1	1	1	0	0	1	0	1	0	1	1	0
1	2	1	2	2	1	0	1	1	0	0	0	0	1	0	1	1	0	1	0	1	0	1	0
1	2	2	1	0	0	1	1	0	0	0	0	0	0	0	0	0	0	0	1	1	1	1	1
1	2	2	1	0	#NULL!	0	0	1	1	1	1	1	1	1	1	0	1	0	0	0	1	0	2
1	2	1	1	1	#NULL!	0	1	1	1	1	1	1	1	1	1	0	1	0	0	1	1	1	2
1	2	1	1	2	1	1	1	1	1	1	0	1	0	0	0	1	1	1	0	0	0	2	2
1	2	1	1	1	1	0	0	0	1	0	0	0	0	0	0	0	0	0	0	0	1	0	0
1	2	2	1	0	0	1	0	0	0	0	0	0	1	0	0	1	1	0	1	1	1	1	2
1	2	1	2	0	1	0	1	0	0	1	0	0	0	0	1	0	1	0	1	0	0	0	0
1	2	2	1	2	1	0	0	0	1	1	1	1	1	0	0	0	1	0	0	0	0	2	2
1	2	2	1	2	1	0	0	1	1	1	1	1	1	1	1	1	1	1	1	1	1	1	2
1	2	1	3	1	#NULL!	0	0	1	1	1	1	1	0	1	0	0	1	0	0	0	1	1	0
1	2	1	1	2	0	0	0	0	0	0	0	0	0	0	0	0	0	0	0	1	0	0	2
1	2	1	4	2	#NULL!	0	1	0	1	1	1	1	1	1	1	0	1	0	0	1	0	1	0
1	2	2	1	0	#NULL!	0	0	1	1	1	1	1	1	1	0	1	1	0	0	0	1	1	0
1	2	2	1	2	0	0	0	0	0	1	1	0	1	0	0	0	1	0	1	1	1	2	2
1	2	1	2	0	2	0	1	1	1	1	1	1	1	1	1	1	1	1	0	1	1	1	0
1	2	2	4	1	0	0	1	0	1	1	0	1	0	0	0	1	1	0	0	0	1	0	0
1	2	1	1	0	#NULL!	0	1	0	0	0	0	0	0	0	0	0	0	0	1	1	0	0	0
1	2	2	1	0	0	0	1	1	1	1	1	1	1	1	1	1	1	0	0	0	0	2	0
1	2	2	1	0	0	0	1	1	1	1	1	1	1	0	1	1	1	0	0	0	0	1	0
1	2	2	1	0	0	0	0	1	1	1	1	1	1	1	1	0	0	0	0	0	1	0	0
1	2	1	4	1	#NULL!	1	1	1	1	1	0	1	1	1	1	0	1	0	0	1	1	0	0
1	2	2	4	1	#NULL!	0	1	1	1	1	1	1	1	1	0	1	1	0	0	0	1	0	2
1	2	1	1	1	0	1	1	1	0	1	0	1	0	0	0	0	1	0	0	0	0	0	0
1	2	2	1	0	0	0	0	0	1	1	1	1	1	1	0	0	0	0	0	0	0	1	2
1	2	2	1	1	1	0	0	0	1	1	0	1	1	0	0	1	1	0	0	0	0	1	2
1	2	1	4	0	1	1	1	1	1	1	0	1	1	1	1	0	1	1	0	0	1	0	2
1	2	1	1	2	1	1	1	1	1	1	1	1	1	1	1	1	1	1	0	0	0	0	0
1	2	2	1	0	0	0	1	1	1	1	0	1	1	1	1	1	1	1	0	0	0	0	2
1	2	1	2	0	2	1	1	0	0	1	1	1	1	1	1	1	1	0	0	0	1	3	2
1	2	1	1	0	1	0	1	0	1	1	1	1	1	1	1	1	1	1	1	0	0	1	2
1	2	2	1	1	0	1	1	1	0	1	1	1	0	1	1	1	1	0	1	1	0	2	0
1	2	2	1	2	0	0	0	0	1	0	1	1	1	1	1	1	1	0	1	0	1	2	2
1	2	1	2	2	1	1	1	1	1	1	1	1	1	1	1	0	1	0	0	0	0	0	0
1	2	1	1	0	1	0	0	0	1	1	1	1	1	1	1	0	1	0	0	0	1	0	2
1	2	2	1	0	1	0	0	1	1	0	1	1	1	1	1	0	1	1	0	0	0	1	1
1	2	2	1	0	1	0	1	0	0	1	1	1	0	0	0	1	1	0	0	0	1	2	2
1	2	2	1	0	0	0	1	1	1	1	0	1	1	1	1	0	1	1	0	0	0	3	0
1	2	2	1	1	0	0	1	1	1	1	1	1	1	0	0	1	1	0	0	0	1	1	1
1	2	2	1	0	0	0	0	1	1	1	1	1	1	1	0	1	1	0	0	0	1	1	0
1	2	2	1	0	0	1	1	1	1	1	1	1	1	1	0	0	1	1	0	0	0	1	1
1	2	2	1	2	1	1	1	1	1	1	1	1	1	1	1	1	1	1	1	0	0	0	1
1	2	2	1	1	#NULL!	0	0	1	1	1	1	1	1	1	0	1	1	1	0	0	0	2	2
1	2	1	1	2	1	0	1	1	1	1	0	1	0	1	0	0	1	0	1	1	1	3	2
1	2	1	1	0	0	0	0	1	1	1	1	1	1	1	1	1	1	1	0	0	0	0	0
1	2	2	1	1	#NULL!	0	0	1	1	1	0	1	0	1	0	1	1	0	0	0	0	1	2
1	2	2	1	0	0	0	1	1	1	1	1	1	1	1	1	1	1	0	1	1	1	2	2
1	2	1	1	1	1	0	0	1	0	0	1	1	1	1	1	0	1	0	1	1	1	1	0
1	2	2	1	0	#NULL!	1	1	0	1	0	1	0	1	1	1	0	1	0	0	0	0	3	0
1	2	1	4	2	#NULL!	0	0	0	0	0	0	1	0	0	0	0	0	0	0	1	1	2	0
1	2	2	3	0	2	1	1	1	1	1	1	1	1	1	1	1	1	1	0	0	0	3	1
1	2	2	1	2	0	1	0	0	1	1	1	1	1	0	0	1	1	0	0	0	0	1	1
1	2	2	1	2	1	0	0	1	1	1	1	1	1	1	1	1	1	1	0	0	0	1	1
1	2	1	1	2	0	0	1	0	1	1	0	0	0	1	1	0	1	0	0	0	1	1	0
1	2	2	1	0	#NULL!	0	0	1	0	1	1	1	1	1	1	1	1	1	0	0	0	3	0
1	2	2	1	2	1	0	1	0	0	1	1	1	1	1	0	1	1	0	0	0	1	2	2
1	2	2	1	2	0	1	1	0	0	0	0	0	0	0	0	1	0	0	1	1	0	2	2
1	2	1	1	2	1	0	1	1	1	1	1	1	1	1	1	1	1	0	0	1	1	1	0
1	2	1	1	0	1	0	0	1	1	1	0	0	1	1	0	0	1	0	0	0	1	1	2
1	2	2	1	0	1	1	0	1	1	1	1	1	1	1	1	0	1	0	0	0	0	0	0
1	2	1	1	1	#NULL!	0	1	1	0	0	1	1	1	1	1	1	1	1	0	0	0	1	0
1	2	2	1	0	0	0	0	0	0	0	0	0	1	1	0	0	0	0	0	0	0	0	0
1	2	2	1	2	#NULL!	1	0	0	1	1	1	1	1	1	1	1	1	0	1	1	0	2	2
1	2	2	1	0	0	0	0	1	1	1	1	1	0	1	1	0	1	0	1	1	1	1	0
1	2	2	1	0	0	0	0	1	1	1	1	1	1	1	1	1	1	1	0	0	1	3	0
1	2	1	4	0	#NULL!	1	1	0	1	1	0	1	0	0	0	0	0	0	1	0	1	3	0
1	2	2	1	0	1	0	0	0	0	0	0	0	0	0	0	0	1	0	0	0	1	1	1
1	2	1	1	0	1	0	0	0	0	1	0	0	1	0	0	0	0	0	0	0	0	0	0
1	2	1	1	0	1	1	1	1	1	1	1	1	1	1	0	0	1	1	0	0	1	0	0
1	2	2	1	1	0	0	1	1	1	1	1	1	1	1	1	1	1	0	0	0	0	1	1
1	2	2	1	0	1	0	0	0	1	1	1	1	1	1	0	1	1	1	1	1	1	0	0
1	2	2	1	0	0	0	1	0	1	0	0	0	0	0	0	0	1	1	1	0	0	0	1
1	2	2	1	0	0	0	0	0	0	1	0	0	0	1	0	0	0	0	0	0	1	0	0
1	2	1	1	1	1	0	1	1	0	1	1	1	1	1	1	0	1	0	0	0	1	0	2
1	2	1	1	0	#NULL!	1	0	1	1	1	1	1	1	1	1	1	1	0	0	0	0	2	0
1	2	2	1	0	1	0	0	1	1	1	1	1	0	1	0	0	1	0	1	1	1	1	1
1	2	1	1	0	#NULL!	0	0	1	1	0	1	1	1	1	1	1	1	0	1	0	1	2	1
1	2	1	1	2	1	0	1	0	1	0	1	1	1	1	0	1	1	0	0	0	1	2	0
1	2	2	1	2	0	0	1	1	1	1	1	1	1	1	1	1	1	1	0	0	1	3	2
1	2	2	1	1	0	0	0	1	1	1	1	1	1	1	1	0	1	1	0	0	1	2	2
1	2	2	1	1	1	0	1	1	1	0	0	1	0	0	0	1	1	1	1	0	0	1	1
1	2	1	1	0	1	0	0	0	1	1	0	1	1	1	1	0	1	1	0	0	1	1	1
1	2	2	1	2	1	0	1	0	1	1	1	1	1	1	1	1	1	1	0	0	0	1	2
1	2	1	1	0	1	0	1	1	1	1	1	1	1	1	1	0	1	0	0	1	1	0	0
1	2	2	1	1	0	0	0	0	1	1	1	1	1	0	1	1	1	0	0	0	1	2	1
1	2	1	2	2	1	0	1	0	0	0	0	0	1	0	0	1	1	0	0	0	1	1	0
1	2	1	2	2	2	0	1	1	1	1	1	1	1	1	1	0	1	0	1	1	1	0	0
1	2	2	1	1	0	1	1	0	1	1	0	1	1	1	1	1	1	0	1	1	1	1	1
1	2	2	1	0	0	1	1	0	1	1	0	0	1	1	0	0	1	0	0	0	0	2	2
1	2	2	1	0	#NULL!	0	0	0	1	1	0	0	0	1	0	1	1	0	1	1	1	1	0
1	2	2	3	0	0	1	1	1	1	1	1	1	1	1	1	1	1	1	0	0	0	1	1
1	2	2	1	1	1	1	1	0	1	1	1	1	0	1	0	1	1	0	0	0	0	1	1
1	2	1	1	0	1	0	0	0	1	1	0	1	1	1	1	0	1	0	0	0	1	1	0
1	2	1	4	2	1	0	0	0	0	0	0	0	0	0	0	0	0	0	1	1	1	3	2
1	2	2	1	0	0	1	0	1	1	1	1	1	1	1	1	1	1	1	0	0	0	2	2
1	2	1	1	0	1	0	0	1	1	1	1	1	1	1	1	0	1	1	0	0	1	2	2
1	2	2	1	0	1	0	1	1	1	1	1	1	1	0	0	1	1	1	0	1	1	0	0
1	2	1	1	0	0	0	0	1	1	1	1	1	1	1	1	1	1	1	0	1	1	0	0
1	2	1	1	0	1	0	1	0	1	1	0	1	0	0	1	0	1	1	0	0	1	1	0
1	2	1	1	1	0	0	0	0	1	1	1	1	1	1	1	1	0	0	0	0	1	0	2
1	2	2	1	0	0	1	1	1	1	1	0	1	1	1	0	0	0	1	1	1	0	0	2
1	2	2	1	0	0	0	1	0	0	0	0	0	0	0	0	0	0	0	1	1	1	3	2
1	2	1	1	2	2	0	1	1	1	1	1	1	1	1	1	1	1	1	0	0	0	2	2
1	2	2	1	0	0	0	0	1	1	1	1	1	1	1	1	0	1	0	0	0	0	1	0
1	2	2	1	2	#NULL!	0	1	1	1	1	1	1	1	1	1	1	1	1	1	0	1	2	1
1	2	2	1	1	#NULL!	0	1	0	0	1	1	1	1	1	1	1	1	0	0	0	1	0	0
1	2	1	2	0	#NULL!	0	0	1	1	1	0	1	0	0	0	1	1	0	1	1	1	2	0
1	2	2	3	2	2	1	1	1	1	1	1	1	0	1	0	0	1	0	0	0	1	1	1
1	2	2	1	2	1	0	0	0	0	0	0	1	0	1	1	0	1	0	0	0	1	2	2
1	2	2	1	1	1	0	0	1	1	1	1	1	0	1	0	1	1	0	0	0	1	1	2
1	2	2	1	1	1	0	0	1	0	1	0	0	1	0	0	1	0	0	0	0	0	1	1
1	2	1	4	2	1	0	1	0	1	1	1	1	0	1	0	0	0	0	0	1	1	0	2
1	2	2	1	0	0	0	0	1	1	1	1	1	1	1	1	1	1	0	0	1	1	1	0
1	2	1	1	2	1	0	1	0	1	1	1	1	1	1	1	1	1	0	1	0	1	1	0
1	2	2	1	0	#NULL!	0	0	0	1	1	1	1	1	1	1	1	1	0	0	0	0	1	2
1	2	2	1	0	#NULL!	0	1	1	1	1	1	1	1	1	1	0	1	1	0	0	0	1	0
1	2	2	1	2	1	0	1	1	1	1	1	1	0	1	0	1	1	0	0	0	0	1	1
1	2	1	3	1	#NULL!	0	0	0	1	1	0	0	1	0	0	1	1	0	0	0	0	0	0
1	2	1	4	1	2	1	0	0	0	0	0	0	1	0	1	1	1	0	1	1	1	0	0
1	2	2	2	1	#NULL!	1	1	1	1	1	1	1	1	1	0	1	1	0	1	1	1	1	0
1	2	1	4	2	#NULL!	0	1	0	0	0	0	0	0	0	0	0	0	0	1	1	1	0	0
1	2	1	1	0	1	0	0	0	1	1	1	1	1	1	1	0	1	0	1	1	0	2	2
1	2	2	1	2	0	0	0	1	1	1	1	1	1	1	1	0	0	0	0	0	1	1	2
1	2	2	1	0	0	0	0	1	1	1	1	1	1	1	1	1	1	0	0	0	1	0	0
1	2	2	1	0	0	0	0	1	1	1	1	1	1	1	0	0	0	0	0	0	1	1	0
1	2	2	1	0	1	1	1	0	1	1	1	1	1	0	1	1	1	1	0	0	1	0	2
1	2	1	4	2	1	0	0	0	0	0	0	0	0	0	0	0	0	0	1	1	1	0	0
1	2	1	2	1	1	0	1	0	0	0	0	0	1	1	1	1	1	0	1	1	1	3	1
1	2	2	1	0	1	1	1	1	1	1	0	1	1	0	1	1	1	0	0	0	1	2	0
1	2	2	1	0	0	0	0	0	0	1	0	0	1	0	1	0	1	0	0	0	1	1	0
1	2	2	1	0	1	0	0	1	1	1	1	1	1	1	1	1	1	0	0	0	0	0	2
1	2	1	2	2	1	0	1	1	1	1	0	0	1	1	1	0	1	0	1	1	1	0	2
1	2	1	1	0	1	0	0	0	0	0	0	0	1	1	0	0	1	0	1	1	1	0	0
1	2	1	2	1	1	1	1	1	1	1	1	1	1	1	0	0	0	0	0	0	1	0	0
1	2	2	1	1	1	0	1	1	1	1	1	1	1	1	1	1	1	1	0	0	1	2	1
1	2	2	1	0	0	0	1	0	1	1	1	1	1	1	0	1	1	0	0	0	0	0	0
1	2	2	1	0	0	0	0	1	1	1	1	1	1	1	0	0	1	0	0	0	1	2	2
1	2	2	1	0	1	0	1	1	1	1	1	1	1	1	0	0	1	0	0	0	1	0	0
1	2	2	4	0	#NULL!	0	0	0	1	1	1	1	1	0	0	1	0	0	0	1	1	0	2
1	2	1	2	0	1	0	1	1	1	1	0	1	0	1	0	1	0	0	0	0	0	2	0
1	2	2	1	2	0	0	0	1	1	1	1	1	1	1	1	1	1	1	0	0	0	2	1
1	2	2	1	0	#NULL!	0	1	1	1	0	1	0	1	0	1	1	1	1	0	0	0	1	2
[truncated: 9,343 more rows]
